# Supplementary material for: Second quantization of many-body dispersion interactions for chemical and biological systems
Source: Nat Commun. 2023 Dec 12;14:8218. doi: 10.1038/s41467-023-43785-z (PMC10716193; doi:10.1038/s41467-023-43785-z)
Supplement: Supplementary file 4 — Source Data [file 41467_2023_43785_MOESM4_ESM.xlsx]

## Sheet: Figure 1b
Figure 1b
	Atom ID	Occupation Number
	1	0.00351577
	2	0.0037228
	3	0.0032683
	4	0.00312972
	5	0.00357716
	6	0.00337954
	7	0.00414196
	8	0.00359616
	9	0.00102433
	10	0.000988312
	11	0.00113621
	12	0.00105477
	13	0.00429509
	14	0.00473404
	15	0.00377344
	16	0.00369061
	17	0.00372525
	18	0.00364341
	19	0.00417071
	20	0.00472627
	21	0.00113689
	22	0.00109915
	23	0.00112077
	24	0.00108652
	25	0.00410081
	26	0.00447223
	27	0.00359181
	28	0.0035891
	29	0.00362485
	30	0.00359569
	31	0.00414116
	32	0.0044887
	33	0.00108879
	34	0.00109073
	35	0.00110238
	36	0.00109287
	37	0.00419638
	38	0.00454181
	39	0.0037941
	40	0.00361282
	41	0.00384124
	42	0.0036396
	43	0.00429074
	44	0.00453202
	45	0.0011431
	46	0.00108489
	47	0.00115696
	48	0.00108447
	49	0.003883
	50	0.00458631
	51	0.00335157
	52	0.0031123
	53	0.00303619
	54	0.00291471
	55	0.00327761
	56	0.0046732
	57	0.00110372
	58	0.0010119
	59	0.00099213
	60	0.000966212
	61	0.00301513
	62	0.00352417
	63	0.00267127
	64	0.00266523
	65	0.00266881
	66	0.00266296
	67	0.00298424
	68	0.00359358
	69	0.000944607
	70	0.000942037
	71	0.000952423
	72	0.000948866
	73	0.00297268
	74	0.00341095
	75	0.00266105
	76	0.00265652
	77	0.00265968
	78	0.00265549
	79	0.002973
	80	0.00341563
	81	0.000951365
	82	0.000947861
	83	0.00094895
	84	0.000947074
	85	0.002992
	86	0.00342375
	87	0.00267787
	88	0.00266669
	89	0.00269154
	90	0.00267678
	91	0.00304884
	92	0.00341658
	93	0.000953151
	94	0.000947044
	95	0.000949726
	96	0.000942515
	97	0.0056628
	98	0.00621839
	99	0.00539291
	100	0.00611179
	101	0.00677831
	102	0.0073037
	103	0.0067085
	104	0.00540547
	105	0.00558259
	106	0.00536725
	107	0.00588101
	108	0.00645859
	109	0.00651549
	110	0.00607902
	111	0.00720997
	112	0.00675709
	113	0.00640974
	114	0.00540439
	115	0.00546
	116	0.00537644
	117	0.00544006
	118	0.00556391
	119	0.00589884
	120	0.0055722
	121	0.00605289
	122	0.00565472
	123	0.00559679
	124	0.00541707
	125	0.00557347
	126	0.00538786
	127	0.00556795
	128	0.0060252
	129	0.00689912
	130	0.00668372
	131	0.00609511
	132	0.00578766
	133	0.00607557
	134	0.00555757
	135	0.00577555
	136	0.00539615
	137	0.00564691
	138	0.00627304
	139	0.00708263
	140	0.00699349
	141	0.00703799
	142	0.00624042
	143	0.00702837
	144	0.00722529
	145	0.00654582
	146	0.0068966
	147	0.00601244
	148	0.00647648
	149	0.00624438
	150	0.0054881
	151	0.00567113
	152	0.00632703
	153	0.00656714
	154	0.00544412
	155	0.00539978
	156	0.00547183
	157	0.00566728
	158	0.00539213
	159	0.00544597
	160	0.00553157
	161	0.0054711
	162	0.00539645
	163	0.00565621
	164	0.00595532
	165	0.00580379
	166	0.00542358

## Sheet: Figure 1c
Figure 1c
	Index Atom A	Index Atom B	Normalized Correlations
	1	1	1.00906
	1	2	4.55793e-06
	1	3	1.53332e-06
	1	4	0.0962704
	1	5	0.00315928
	1	6	0.000277363
	1	7	0.00250528
	1	8	2.20362e-05
	1	9	0.0329012
	1	10	0.00126054
	1	11	6.42711e-05
	1	12	0.0293428
	1	13	0.0557862
	1	14	5.90976e-05
	1	15	0.0382564
	1	16	0.0453852
	1	17	0.000152927
	1	18	0.0447775
	1	19	0.114617
	1	20	9.73509e-05
	1	21	0.000218218
	1	22	0.1199
	1	23	0.0078563
	1	24	0.000541959
	1	25	0.01789
	1	26	6.42983e-06
	1	27	0.00211647
	1	28	0.0194738
	1	29	1.23898e-07
	1	30	0.000385071
	1	31	0.0129884
	1	32	3.9665e-05
	1	33	0.0277013
	1	34	0.00880531
	1	35	8.68837e-05
	1	36	0.0296863
	1	37	0.00571701
	1	38	0.000960352
	1	39	7.37096e-07
	1	40	0.0172147
	1	41	0.000963785
	1	42	1.33274e-05
	1	43	0.00233342
	1	44	0.000542112
	1	45	0.00022101
	1	46	0.00228082
	1	47	0.000566372
	1	48	0.000229933
	1	49	0.000915548
	1	50	0.000356061
	1	51	7.82562e-05
	1	52	0.000912022
	1	53	0.000370207
	1	54	7.10434e-05
	1	55	0.000773532
	1	56	0.000371656
	1	57	2.06162e-07
	1	58	0.0519774
	1	59	0.000537082
	1	60	0.00010083
	1	61	0.000775029
	1	62	0.000123147
	1	63	0.000233214
	1	64	0.000722069
	1	65	0.000136766
	1	66	0.000245102
	1	67	0.00018149
	1	68	7.73375e-05
	1	69	5.4833e-05
	1	70	0.000181764
	1	71	8.38857e-05
	1	72	5.25448e-05
	1	73	8.32474e-05
	1	74	0.000129648
	1	75	1.8775e-07
	1	76	0.000194522
	1	77	0.000186185
	1	78	2.87591e-07
	1	79	4.38823e-05
	1	80	7.97299e-05
	1	81	6.12971e-06
	1	82	4.23575e-05
	1	83	8.39934e-05
	1	84	3.34721e-06
	1	85	1.91653e-05
	1	86	6.21437e-05
	1	87	3.62232e-06
	1	88	1.84527e-05
	1	89	6.50468e-05
	1	90	1.67756e-06
	1	91	1.32083e-05
	1	92	7.10239e-05
	1	93	1.23645e-07
	1	94	0.000373297
	1	95	0.000252314
	1	96	2.89281e-07
	1	97	1.79185e-05
	1	98	2.21162e-05
	1	99	4.94739e-06
	1	100	1.67521e-05
	1	101	2.49322e-05
	1	102	3.7237e-06
	1	103	4.21744e-06
	1	104	1.62529e-05
	1	105	2.85413e-06
	1	106	3.81642e-06
	1	107	1.78045e-05
	1	108	2.0401e-06
	1	109	4.47844e-07
	1	110	5.08669e-05
	1	111	3.11819e-08
	1	112	2.33992e-07
	1	113	5.47249e-05
	1	114	7.92912e-08
	1	115	7.57195e-07
	1	116	3.93414e-05
	1	117	7.3176e-07
	1	118	8.91326e-07
	1	119	4.09202e-05
	1	120	4.01886e-07
	1	121	3.38914e-06
	1	122	3.50732e-05
	1	123	4.53231e-07
	1	124	3.59385e-06
	1	125	3.6557e-05
	1	126	2.65689e-07
	1	127	7.65386e-06
	1	128	4.04928e-05
	1	129	1.09976e-08
	1	130	2.66732e-06
	1	131	6.03682e-05
	1	132	1.2134e-07
	1	133	3.6203e-08
	1	134	1.18382e-05
	1	135	6.00121e-07
	1	136	8.11444e-08
	1	137	1.25642e-05
	1	138	4.3452e-07
	1	139	1.42662e-06
	1	140	9.81223e-06
	1	141	4.46023e-07
	1	142	1.59301e-06
	1	143	1.02502e-05
	1	144	3.86793e-07
	1	145	3.73104e-05
	1	146	1.92325e-05
	1	147	3.32081e-09
	1	148	2.48888e-05
	1	149	2.73413e-05
	1	150	3.12051e-09
	1	151	3.62135e-05
	1	152	1.2279e-05
	1	153	3.58401e-08
	1	154	3.51381e-05
	1	155	1.05942e-05
	1	156	9.78408e-08
	1	157	4.64658e-05
	1	158	3.87394e-06
	1	159	7.96196e-10
	1	160	4.44876e-05
	1	161	2.66013e-06
	1	162	3.82814e-08
	1	163	6.3262e-05
	1	164	8.79434e-07
	1	165	1.30856e-08
	1	166	1.61055e-05
	2	1	4.55793e-06
	2	2	1.00366
	2	3	4.52862e-06
	2	4	0.00139395
	2	5	0.0323609
	2	6	7.18881e-06
	2	7	1.78939e-05
	2	8	0.0289169
	2	9	3.12911e-05
	2	10	0.00029272
	2	11	0.0307267
	2	12	0.0010211
	2	13	0.000512566
	2	14	0.0415459
	2	15	0.000145845
	2	16	0.0013953
	2	17	0.044478
	2	18	0.000519025
	2	19	0.00149446
	2	20	0.0455034
	2	21	3.50494e-07
	2	22	0.00367981
	2	23	0.056298
	2	24	1.08059e-05
	2	25	5.41408e-06
	2	26	0.0561834
	2	27	0.000142875
	2	28	9.137e-07
	2	29	0.0600646
	2	30	0.000594665
	2	31	9.84108e-05
	2	32	0.0268239
	2	33	5.63934e-05
	2	34	0.00053071
	2	35	0.0301209
	2	36	0.000311883
	2	37	4.48354e-05
	2	38	0.00174853
	2	39	1.00157e-06
	2	40	0.000184463
	2	41	0.00575452
	2	42	1.29424e-06
	2	43	2.44546e-05
	2	44	0.000875453
	2	45	1.57139e-06
	2	46	2.67151e-05
	2	47	0.000851594
	2	48	1.47272e-06
	2	49	4.45473e-05
	2	50	0.000376573
	2	51	5.82841e-07
	2	52	4.48478e-05
	2	53	0.000371222
	2	54	2.0855e-06
	2	55	6.45733e-05
	2	56	0.000283954
	2	57	4.53929e-07
	2	58	0.000522188
	2	59	0.0221218
	2	60	7.01319e-07
	2	61	6.70974e-06
	2	62	0.000350382
	2	63	6.63382e-07
	2	64	8.18162e-06
	2	65	0.000332251
	2	66	8.47846e-07
	2	67	1.54915e-05
	2	68	8.07253e-05
	2	69	4.43976e-07
	2	70	1.52728e-05
	2	71	7.68972e-05
	2	72	1.08227e-06
	2	73	0.000120489
	2	74	1.50254e-05
	2	75	9.33485e-08
	2	76	0.000104098
	2	77	4.88822e-05
	2	78	2.06508e-07
	2	79	9.85176e-05
	2	80	5.20338e-06
	2	81	5.97757e-07
	2	82	0.000102496
	2	83	4.5858e-06
	2	84	1.24761e-06
	2	85	8.62203e-05
	2	86	2.13756e-07
	2	87	7.39068e-07
	2	88	8.86173e-05
	2	89	1.74767e-07
	2	90	1.09302e-06
	2	91	9.21625e-05
	2	92	5.99098e-07
	2	93	1.73445e-08
	2	94	8.24079e-05
	2	95	0.000111464
	2	96	3.12422e-07
	2	97	3.13606e-05
	2	98	3.26989e-06
	2	99	8.08242e-07
	2	100	3.31613e-05
	2	101	2.75078e-06
	2	102	1.25653e-06
	2	103	2.50224e-05
	2	104	6.47833e-08
	2	105	8.13925e-07
	2	106	2.59597e-05
	2	107	1.73745e-07
	2	108	9.65844e-07
	2	109	4.23293e-05
	2	110	2.49184e-05
	2	111	1.8178e-08
	2	112	5.33191e-05
	2	113	1.04915e-05
	2	114	1.64431e-08
	2	115	3.15025e-05
	2	116	2.93457e-05
	2	117	1.06879e-06
	2	118	3.134e-05
	2	119	3.06233e-05
	2	120	8.98071e-07
	2	121	2.1692e-05
	2	122	4.5308e-05
	2	123	1.20845e-06
	2	124	2.15482e-05
	2	125	4.77673e-05
	2	126	9.11107e-07
	2	127	1.90296e-05
	2	128	6.49635e-05
	2	129	2.94252e-08
	2	130	6.84128e-05
	2	131	4.10127e-06
	2	132	1.53116e-08
	2	133	1.11545e-05
	2	134	7.36216e-06
	2	135	1.098e-06
	2	136	1.09245e-05
	2	137	7.71964e-06
	2	138	1.04424e-06
	2	139	5.51233e-06
	2	140	1.61866e-05
	2	141	1.15306e-06
	2	142	5.28222e-06
	2	143	1.70795e-05
	2	144	9.85208e-07
	2	145	9.22908e-07
	2	146	0.000125972
	2	147	6.32532e-08
	2	148	2.61603e-06
	2	149	0.000105264
	2	150	5.29509e-08
	2	151	2.07451e-06
	2	152	0.000109891
	2	153	1.80883e-06
	2	154	1.85643e-06
	2	155	0.000111153
	2	156	9.76278e-07
	2	157	7.24822e-06
	2	158	0.000111904
	2	159	1.92956e-06
	2	160	6.56859e-06
	2	161	0.000108936
	2	162	8.46739e-07
	2	163	1.29957e-05
	2	164	0.000125151
	2	165	1.08328e-07
	2	166	8.28174e-06
	3	1	1.53332e-06
	3	2	4.52862e-06
	3	3	1.0053
	3	4	0.000189365
	3	5	9.30257e-06
	3	6	0.0195122
	3	7	0.049355
	3	8	5.36537e-05
	3	9	0.0534859
	3	10	0.0451502
	3	11	0.000466833
	3	12	0.0659219
	3	13	0.0616166
	3	14	1.09059e-05
	3	15	0.0030449
	3	16	0.0713333
	3	17	0.000128206
	3	18	0.000773394
	3	19	0.000303175
	3	20	5.31092e-07
	3	21	0.0468462
	3	22	0.000365405
	3	23	1.49176e-05
	3	24	0.0406072
	3	25	0.00462354
	3	26	0.000552626
	3	27	0.137756
	3	28	0.00134121
	3	29	0.000366761
	3	30	0.143288
	3	31	0.0488276
	3	32	1.88549e-05
	3	33	0.000172175
	3	34	0.053067
	3	35	0.000101017
	3	36	0.00133937
	3	37	7.89238e-06
	3	38	3.68355e-06
	3	39	0.00121548
	3	40	3.26161e-05
	3	41	5.03017e-06
	3	42	0.00674663
	3	43	5.10812e-05
	3	44	1.12212e-06
	3	45	0.000507323
	3	46	9.78047e-05
	3	47	1.28168e-05
	3	48	0.00045979
	3	49	1.27616e-05
	3	50	5.16176e-07
	3	51	0.000185287
	3	52	2.28478e-05
	3	53	5.05722e-06
	3	54	0.000171885
	3	55	3.58061e-07
	3	56	1.25442e-06
	3	57	0.000144152
	3	58	0.00014056
	3	59	4.38958e-06
	3	60	0.0275169
	3	61	0.000117334
	3	62	5.33809e-06
	3	63	0.000209489
	3	64	0.000150915
	3	65	1.25226e-05
	3	66	0.000175345
	3	67	9.68575e-06
	3	68	4.36263e-07
	3	69	3.82594e-05
	3	70	1.22117e-05
	3	71	1.99104e-06
	3	72	3.3528e-05
	3	73	1.26675e-07
	3	74	1.7885e-07
	3	75	2.6391e-05
	3	76	1.31466e-08
	3	77	4.51048e-07
	3	78	4.21752e-05
	3	79	2.0716e-06
	3	80	1.57497e-07
	3	81	1.90758e-05
	3	82	6.00972e-07
	3	83	4.47484e-07
	3	84	1.95033e-05
	3	85	1.66538e-06
	3	86	2.01288e-07
	3	87	1.44314e-05
	3	88	2.75717e-07
	3	89	2.80184e-07
	3	90	1.47718e-05
	3	91	2.21455e-07
	3	92	1.10755e-08
	3	93	1.51245e-05
	3	94	3.74315e-08
	3	95	7.59125e-07
	3	96	7.1224e-05
	3	97	1.92044e-06
	3	98	2.36064e-07
	3	99	6.68789e-06
	3	100	1.16654e-06
	3	101	4.79423e-07
	3	102	6.89732e-06
	3	103	1.11827e-06
	3	104	2.12111e-07
	3	105	3.91896e-06
	3	106	3.94816e-07
	3	107	1.92878e-07
	3	108	4.18854e-06
	3	109	1.57396e-07
	3	110	8.46248e-08
	3	111	1.02693e-05
	3	112	1.94266e-07
	3	113	2.50153e-08
	3	114	1.10536e-05
	3	115	5.05192e-07
	3	116	1.00255e-06
	3	117	8.42935e-06
	3	118	1.71027e-08
	3	119	1.10298e-07
	3	120	9.19834e-06
	3	121	3.51823e-07
	3	122	1.31554e-06
	3	123	8.48075e-06
	3	124	1.08961e-08
	3	125	1.03357e-07
	3	126	9.4023e-06
	3	127	7.42289e-08
	3	128	2.51649e-07
	3	129	1.06724e-05
	3	130	2.16738e-07
	3	131	8.79368e-09
	3	132	1.24685e-05
	3	133	3.18692e-07
	3	134	7.26666e-07
	3	135	2.52068e-06
	3	136	4.56592e-08
	3	137	2.48279e-07
	3	138	2.97668e-06
	3	139	2.17094e-07
	3	140	9.9884e-07
	3	141	2.52303e-06
	3	142	4.51428e-08
	3	143	2.45448e-07
	3	144	3.05512e-06
	3	145	1.19182e-09
	3	146	6.05124e-07
	3	147	1.36069e-05
	3	148	1.0714e-08
	3	149	4.66633e-07
	3	150	1.2529e-05
	3	151	9.08137e-09
	3	152	3.09961e-06
	3	153	1.14791e-05
	3	154	6.23975e-09
	3	155	1.23543e-07
	3	156	1.2407e-05
	3	157	4.08513e-08
	3	158	3.44116e-06
	3	159	1.222e-05
	3	160	1.5068e-08
	3	161	1.58195e-07
	3	162	1.31002e-05
	3	163	4.28769e-08
	3	164	6.08209e-07
	3	165	1.52572e-05
	3	166	3.69719e-08
	4	1	0.0962704
	4	2	0.00139395
	4	3	0.000189365
	4	4	1.01095
	4	5	0.000173017
	4	6	8.89107e-06
	4	7	0.0574366
	4	8	0.000273814
	4	9	0.0377092
	4	10	0.0470266
	4	11	0.000937438
	4	12	0.0443623
	4	13	0.0656964
	4	14	9.93645e-05
	4	15	0.0139997
	4	16	0.0586468
	4	17	0.000329734
	4	18	0.0196345
	4	19	0.0539757
	4	20	7.72774e-05
	4	21	0.000107781
	4	22	0.103687
	4	23	0.00935459
	4	24	0.00052966
	4	25	0.00123063
	4	26	3.1973e-05
	4	27	0.0478572
	4	28	8.90646e-05
	4	29	0.00046229
	4	30	0.0447253
	4	31	0.00737225
	4	32	1.99322e-05
	4	33	0.00447153
	4	34	0.00610107
	4	35	2.66236e-05
	4	36	0.00532649
	4	37	0.00247286
	4	38	0.00037083
	4	39	3.25655e-07
	4	40	0.0062661
	4	41	0.0003881
	4	42	3.94467e-06
	4	43	0.00110179
	4	44	0.000207857
	4	45	7.94208e-05
	4	46	0.00108116
	4	47	0.000217507
	4	48	8.47229e-05
	4	49	0.000489864
	4	50	0.000143906
	4	51	3.25905e-05
	4	52	0.000488316
	4	53	0.000149987
	4	54	3.09832e-05
	4	55	0.000435906
	4	56	0.000158323
	4	57	7.12138e-08
	4	58	0.0145545
	4	59	0.000252516
	4	60	2.32478e-05
	4	61	0.000377425
	4	62	4.75545e-05
	4	63	8.11965e-05
	4	64	0.000355692
	4	65	5.29213e-05
	4	66	8.71839e-05
	4	67	0.00010468
	4	68	3.25301e-05
	4	69	2.52218e-05
	4	70	0.000104661
	4	71	3.57154e-05
	4	72	2.50401e-05
	4	73	7.0298e-05
	4	74	7.2102e-05
	4	75	7.68697e-08
	4	76	0.000139
	4	77	9.54478e-05
	4	78	1.14138e-07
	4	79	4.08652e-05
	4	80	4.65304e-05
	4	81	3.63946e-06
	4	82	3.98417e-05
	4	83	4.91459e-05
	4	84	2.24619e-06
	4	85	2.14886e-05
	4	86	4.01132e-05
	4	87	2.31126e-06
	4	88	2.08986e-05
	4	89	4.21154e-05
	4	90	1.24041e-06
	4	91	1.67811e-05
	4	92	4.82465e-05
	4	93	6.06433e-08
	4	94	0.000237642
	4	95	0.000119881
	4	96	1.08528e-07
	4	97	1.57178e-05
	4	98	1.23888e-05
	4	99	2.9721e-06
	4	100	1.48917e-05
	4	101	1.40521e-05
	4	102	2.3937e-06
	4	103	5.13027e-06
	4	104	1.09202e-05
	4	105	1.95002e-06
	4	106	4.74768e-06
	4	107	1.2024e-05
	4	108	1.50048e-06
	4	109	1.20064e-07
	4	110	4.53384e-05
	4	111	1.47564e-08
	4	112	1.39919e-06
	4	113	4.38971e-05
	4	114	4.14121e-08
	4	115	2.69224e-08
	4	116	3.74538e-05
	4	117	5.98676e-07
	4	118	5.43112e-08
	4	119	3.86286e-05
	4	120	4.02618e-07
	4	121	1.20957e-06
	4	122	3.72934e-05
	4	123	4.00215e-07
	4	124	1.36309e-06
	4	125	3.855e-05
	4	126	2.88026e-07
	4	127	4.16025e-06
	4	128	4.53503e-05
	4	129	5.98158e-09
	4	130	5.37313e-06
	4	131	4.47806e-05
	4	132	6.41258e-08
	4	133	5.8763e-08
	4	134	1.08768e-05
	4	135	5.19664e-07
	4	136	2.67852e-08
	4	137	1.13435e-05
	4	138	4.21908e-07
	4	139	6.39255e-07
	4	140	1.09608e-05
	4	141	4.23842e-07
	4	142	7.80069e-07
	4	143	1.12442e-05
	4	144	3.9717e-07
	4	145	3.84995e-05
	4	146	3.14921e-05
	4	147	6.06714e-09
	4	148	2.22253e-05
	4	149	3.86054e-05
	4	150	2.83503e-09
	4	151	3.96673e-05
	4	152	2.20861e-05
	4	153	5.18156e-08
	4	154	3.8463e-05
	4	155	1.91849e-05
	4	156	1.15389e-07
	4	157	5.61833e-05
	4	158	9.51811e-06
	4	159	9.53176e-09
	4	160	5.35883e-05
	4	161	7.03094e-06
	4	162	3.54539e-08
	4	163	8.03356e-05
	4	164	3.3122e-06
	4	165	1.13463e-08
	4	166	1.22368e-05
	5	1	0.00315928
	5	2	0.0323609
	5	3	9.30257e-06
	5	4	0.000173017
	5	5	1.0032
	5	6	4.08829e-06
	5	7	0.00145975
	5	8	0.0527084
	5	9	0.000385999
	5	10	0.00282956
	5	11	0.055009
	5	12	0.00104078
	5	13	0.00147835
	5	14	0.0399302
	5	15	0.000139343
	5	16	0.00230881
	5	17	0.0424657
	5	18	0.00026952
	5	19	0.00152288
	5	20	0.024159
	5	21	1.9717e-07
	5	22	0.00708108
	5	23	0.0383698
	5	24	3.12696e-05
	5	25	0.000155341
	5	26	0.0678053
	5	27	0.000240697
	5	28	0.000916103
	5	29	0.0701453
	5	30	0.0017049
	5	31	0.000184634
	5	32	0.00510298
	5	33	4.90519e-05
	5	34	0.000344226
	5	35	0.00558656
	5	36	8.35244e-05
	5	37	3.59286e-05
	5	38	0.000674759
	5	39	5.05978e-07
	5	40	0.000183887
	5	41	0.00157778
	5	42	6.68421e-07
	5	43	7.7876e-06
	5	44	0.000383861
	5	45	1.12349e-06
	5	46	8.64607e-06
	5	47	0.000374271
	5	48	2.6599e-07
	5	49	1.23517e-05
	5	50	0.000187312
	5	51	3.0403e-07
	5	52	1.23874e-05
	5	53	0.000184597
	5	54	6.04429e-07
	5	55	2.00364e-05
	5	56	0.000147874
	5	57	2.57466e-07
	5	58	0.000456076
	5	59	0.00470383
	5	60	6.55587e-07
	5	61	3.67986e-06
	5	62	0.000149644
	5	63	4.39943e-07
	5	64	4.19139e-06
	5	65	0.000142443
	5	66	1.40023e-07
	5	67	5.14918e-06
	5	68	4.27841e-05
	5	69	1.5947e-07
	5	70	4.98751e-06
	5	71	4.07931e-05
	5	72	2.88082e-07
	5	73	5.65388e-05
	5	74	1.33911e-05
	5	75	7.02725e-08
	5	76	4.35561e-05
	5	77	3.31535e-05
	5	78	1.36343e-07
	5	79	4.93552e-05
	5	80	6.00714e-06
	5	81	1.96419e-07
	5	82	5.11533e-05
	5	83	5.56606e-06
	5	84	5.94105e-07
	5	85	4.74845e-05
	5	86	1.08272e-06
	5	87	2.78574e-07
	5	88	4.85621e-05
	5	89	8.73815e-07
	5	90	5.74777e-07
	5	91	5.30143e-05
	5	92	3.0205e-07
	5	93	2.03175e-08
	5	94	3.06512e-05
	5	95	6.56754e-05
	5	96	1.9168e-07
	5	97	1.55993e-05
	5	98	3.00397e-06
	5	99	3.11666e-07
	5	100	1.63672e-05
	5	101	2.68829e-06
	5	102	5.72701e-07
	5	103	1.46312e-05
	5	104	9.61839e-08
	5	105	3.41943e-07
	5	106	1.50845e-05
	5	107	5.00436e-08
	5	108	4.71241e-07
	5	109	3.33668e-05
	5	110	9.71375e-06
	5	111	1.21667e-08
	5	112	3.78239e-05
	5	113	2.79975e-06
	5	114	1.39677e-08
	5	115	2.64516e-05
	5	116	1.30308e-05
	5	117	6.03983e-07
	5	118	2.62684e-05
	5	119	1.34831e-05
	5	120	6.11326e-07
	5	121	2.12915e-05
	5	122	2.33111e-05
	5	123	7.5181e-07
	5	124	2.11288e-05
	5	125	2.43798e-05
	5	126	6.6615e-07
	5	127	2.11176e-05
	5	128	3.50043e-05
	5	129	1.59442e-08
	5	130	4.41197e-05
	5	131	5.38037e-07
	5	132	1.62479e-08
	5	133	8.96462e-06
	5	134	3.11694e-06
	5	135	6.52297e-07
	5	136	8.78741e-06
	5	137	3.2099e-06
	5	138	6.74771e-07
	5	139	5.901e-06
	5	140	8.91343e-06
	5	141	7.38515e-07
	5	142	5.70154e-06
	5	143	9.27401e-06
	5	144	6.63001e-07
	5	145	2.77538e-06
	5	146	9.01172e-05
	5	147	4.79189e-08
	5	148	7.64669e-06
	5	149	6.82523e-05
	5	150	3.3357e-08
	5	151	1.14786e-06
	5	152	8.35274e-05
	5	153	1.59587e-06
	5	154	1.12117e-06
	5	155	8.60268e-05
	5	156	8.23122e-07
	5	157	3.78941e-07
	5	158	9.91205e-05
	5	159	1.91557e-06
	5	160	2.91995e-07
	5	161	9.84934e-05
	5	162	7.61799e-07
	5	163	8.81031e-07
	5	164	0.000122937
	5	165	1.20982e-07
	5	166	1.32554e-05
	6	1	0.000277363
	6	2	7.18881e-06
	6	3	0.0195122
	6	4	8.89107e-06
	6	5	4.08829e-06
	6	6	1.00432
	6	7	0.0634598
	6	8	0.00017635
	6	9	0.00357019
	6	10	0.0752534
	6	11	0.000708773
	6	12	0.000827638
	6	13	0.0263586
	6	14	3.49627e-05
	6	15	0.0216962
	6	16	0.0365162
	6	17	0.000102165
	6	18	0.0166063
	6	19	0.00019955
	6	20	1.7658e-06
	6	21	0.0295077
	6	22	0.000479606
	6	23	3.63093e-05
	6	24	0.0270034
	6	25	0.0964429
	6	26	0.000140196
	6	27	0.0301234
	6	28	0.0906333
	6	29	0.00186526
	6	30	0.0430573
	6	31	0.00809801
	6	32	2.22831e-06
	6	33	0.00113389
	6	34	0.00997165
	6	35	1.53451e-05
	6	36	0.000555921
	6	37	4.9804e-06
	6	38	2.14573e-06
	6	39	0.000372404
	6	40	1.63124e-05
	6	41	3.14335e-06
	6	42	0.00172972
	6	43	1.0289e-05
	6	44	2.15485e-07
	6	45	0.00018593
	6	46	2.95502e-05
	6	47	3.85596e-06
	6	48	0.000165777
	6	49	3.5237e-06
	6	50	3.19787e-07
	6	51	8.0793e-05
	6	52	9.03081e-06
	6	53	1.8329e-06
	6	54	7.35433e-05
	6	55	3.87601e-07
	6	56	7.44707e-07
	6	57	6.49668e-05
	6	58	5.13602e-05
	6	59	3.57445e-06
	6	60	0.00694922
	6	61	2.60464e-05
	6	62	6.4061e-07
	6	63	8.04195e-05
	6	64	4.1623e-05
	6	65	3.15182e-06
	6	66	6.58314e-05
	6	67	3.36248e-06
	6	68	1.14485e-07
	6	69	1.89049e-05
	6	70	5.09441e-06
	6	71	6.66403e-07
	6	72	1.60083e-05
	6	73	1.947e-08
	6	74	1.48483e-07
	6	75	1.59094e-05
	6	76	4.60405e-09
	6	77	3.12128e-07
	6	78	2.37248e-05
	6	79	9.6056e-07
	6	80	6.46623e-08
	6	81	1.20437e-05
	6	82	4.28667e-07
	6	83	2.78051e-07
	6	84	1.20761e-05
	6	85	8.4e-07
	6	86	7.61207e-08
	6	87	9.55024e-06
	6	88	2.17055e-07
	6	89	1.93195e-07
	6	90	9.59774e-06
	6	91	8.604e-08
	6	92	2.22106e-08
	6	93	1.00409e-05
	6	94	9.43064e-08
	6	95	4.83466e-07
	6	96	3.66714e-05
	6	97	9.58462e-07
	6	98	8.93932e-08
	6	99	4.24324e-06
	6	100	7.20876e-07
	6	101	2.52989e-07
	6	102	4.24299e-06
	6	103	6.33712e-07
	6	104	9.14346e-08
	6	105	2.71792e-06
	6	106	2.82419e-07
	6	107	1.16517e-07
	6	108	2.80841e-06
	6	109	9.95299e-08
	6	110	2.25e-08
	6	111	7.74796e-06
	6	112	1.08853e-07
	6	113	6.19034e-09
	6	114	8.06588e-06
	6	115	3.73571e-07
	6	116	5.10717e-07
	6	117	6.57662e-06
	6	118	1.82682e-08
	6	119	1.05767e-07
	6	120	7.0686e-06
	6	121	3.01644e-07
	6	122	7.26697e-07
	6	123	6.87895e-06
	6	124	1.35998e-08
	6	125	1.04756e-07
	6	126	7.52787e-06
	6	127	6.95287e-08
	6	128	1.05774e-07
	6	129	8.72229e-06
	6	130	1.05993e-07
	6	131	9.56984e-09
	6	132	8.73959e-06
	6	133	2.37476e-07
	6	134	3.98856e-07
	6	135	1.98609e-06
	6	136	4.46297e-08
	6	137	1.81882e-07
	6	138	2.269e-06
	6	139	2.0259e-07
	6	140	6.14434e-07
	6	141	2.13906e-06
	6	142	4.6875e-08
	6	143	1.99498e-07
	6	144	2.51132e-06
	6	145	8.18658e-09
	6	146	3.5855e-07
	6	147	1.32158e-05
	6	148	2.79929e-08
	6	149	2.50072e-07
	6	150	1.14421e-05
	6	151	2.30145e-08
	6	152	2.43648e-06
	6	153	1.16377e-05
	6	154	4.07694e-09
	6	155	1.8077e-07
	6	156	1.25017e-05
	6	157	3.87707e-09
	6	158	3.13439e-06
	6	159	1.33782e-05
	6	160	3.54071e-09
	6	161	2.63596e-07
	6	162	1.42298e-05
	6	163	3.32855e-10
	6	164	4.75179e-07
	6	165	1.72809e-05
	6	166	4.93904e-08
	7	1	0.00250528
	7	2	1.78939e-05
	7	3	0.049355
	7	4	0.0574366
	7	5	0.00145975
	7	6	0.0634598
	7	7	1.00719
	7	8	3.81857e-06
	7	9	2.79964e-06
	7	10	0.0222514
	7	11	6.17125e-06
	7	12	0.000937958
	7	13	0.106131
	7	14	6.65447e-05
	7	15	0.00110084
	7	16	0.00272639
	7	17	3.36323e-05
	7	18	0.0579514
	7	19	0.0444649
	7	20	7.45555e-05
	7	21	0.064357
	7	22	0.0776391
	7	23	0.0039254
	7	24	0.0284404
	7	25	0.000492283
	7	26	0.000228528
	7	27	0.0300156
	7	28	0.012582
	7	29	4.80441e-06
	7	30	0.00548557
	7	31	0.07535
	7	32	1.90476e-05
	7	33	0.031313
	7	34	0.00128191
	7	35	7.10097e-06
	7	36	0.0117534
	7	37	0.00666966
	7	38	0.00117079
	7	39	0.000438407
	7	40	0.0213341
	7	41	0.00111399
	7	42	0.00478596
	7	43	0.00329287
	7	44	0.000748941
	7	45	3.91332e-05
	7	46	0.00216894
	7	47	0.000651995
	7	48	0.00064484
	7	49	0.00112933
	7	50	0.000466559
	7	51	2.71368e-05
	7	52	0.000896598
	7	53	0.000438838
	7	54	0.000176213
	7	55	0.00082084
	7	56	0.000449288
	7	57	1.3883e-05
	7	58	0.0551072
	7	59	0.00046158
	7	60	0.0304556
	7	61	0.00149889
	7	62	0.000206023
	7	63	0.000104012
	7	64	0.000540421
	7	65	0.000142863
	7	66	0.000496332
	7	67	0.00023837
	7	68	0.000105957
	7	69	3.79579e-05
	7	70	0.000165382
	7	71	9.61443e-05
	7	72	8.45125e-05
	7	73	7.19819e-05
	7	74	0.000139667
	7	75	5.65155e-07
	7	76	0.000184326
	7	77	0.00020746
	7	78	1.51026e-06
	7	79	3.91249e-05
	7	80	8.76974e-05
	7	81	3.33217e-06
	7	82	3.14991e-05
	7	83	8.66322e-05
	7	84	6.49232e-06
	7	85	1.51359e-05
	7	86	6.52589e-05
	7	87	1.83883e-06
	7	88	1.18715e-05
	7	89	6.38966e-05
	7	90	3.34132e-06
	7	91	8.54159e-06
	7	92	6.98647e-05
	7	93	1.18559e-07
	7	94	0.000374581
	7	95	0.000291078
	7	96	4.05154e-06
	7	97	1.80059e-05
	7	98	2.625e-05
	7	99	3.32414e-06
	7	100	1.215e-05
	7	101	2.56329e-05
	7	102	5.54004e-06
	7	103	3.42832e-06
	7	104	1.7419e-05
	7	105	1.94543e-06
	7	106	2.08383e-06
	7	107	1.6882e-05
	7	108	2.68405e-06
	7	109	1.2203e-06
	7	110	4.28288e-05
	7	111	2.74521e-08
	7	112	1.70813e-07
	7	113	4.90667e-05
	7	114	3.51779e-08
	7	115	1.51492e-06
	7	116	3.31795e-05
	7	117	2.92441e-07
	7	118	1.806e-06
	7	119	3.21523e-05
	7	120	6.6938e-07
	7	121	4.34699e-06
	7	122	2.73793e-05
	7	123	1.53029e-07
	7	124	4.59825e-06
	7	125	2.65408e-05
	7	126	4.42823e-07
	7	127	8.37044e-06
	7	128	2.90648e-05
	7	129	1.87739e-08
	7	130	1.09738e-06
	7	131	5.65642e-05
	7	132	5.87894e-08
	7	133	1.66113e-07
	7	134	1.07156e-05
	7	135	3.22602e-07
	7	136	2.9486e-07
	7	137	9.96035e-06
	7	138	5.36096e-07
	7	139	1.71119e-06
	7	140	7.7087e-06
	7	141	2.42691e-07
	7	142	1.86024e-06
	7	143	7.07677e-06
	7	144	4.16274e-07
	7	145	2.84277e-05
	7	146	9.82827e-06
	7	147	9.69478e-09
	7	148	2.08535e-05
	7	149	1.61433e-05
	7	150	8.82092e-09
	7	151	2.70933e-05
	7	152	5.90306e-06
	7	153	1.36393e-08
	7	154	2.53323e-05
	7	155	4.77266e-06
	7	156	7.95397e-08
	7	157	3.22329e-05
	7	158	1.41542e-06
	7	159	2.33792e-09
	7	160	2.98657e-05
	7	161	9.18346e-07
	7	162	2.05502e-08
	7	163	4.12615e-05
	7	164	6.48356e-07
	7	165	3.00266e-09
	7	166	1.48576e-05
	8	1	2.20362e-05
	8	2	0.0289169
	8	3	5.36537e-05
	8	4	0.000273814
	8	5	0.0527084
	8	6	0.00017635
	8	7	3.81857e-06
	8	8	1.0036
	8	9	9.6867e-06
	8	10	4.34376e-06
	8	11	0.0531796
	8	12	0.000914317
	8	13	0.000688339
	8	14	0.0227669
	8	15	2.23355e-05
	8	16	0.000354577
	8	17	0.054655
	8	18	0.00154985
	8	19	0.00105954
	8	20	0.0359236
	8	21	0.00062457
	8	22	0.00118727
	8	23	0.053308
	8	24	0.000274341
	8	25	0.000135068
	8	26	0.0356321
	8	27	0.000552076
	8	28	2.14378e-05
	8	29	0.0290023
	8	30	0.000181326
	8	31	0.000184953
	8	32	0.0489962
	8	33	2.72684e-05
	8	34	0.000103178
	8	35	0.0122598
	8	36	0.000289627
	8	37	5.42369e-05
	8	38	0.00235308
	8	39	4.91743e-06
	8	40	0.000158927
	8	41	0.00885122
	8	42	2.96412e-06
	8	43	5.62839e-05
	8	44	0.00128624
	8	45	1.9567e-06
	8	46	3.08296e-05
	8	47	0.000932496
	8	48	6.2928e-06
	8	49	7.84784e-05
	8	50	0.000490397
	8	51	9.68877e-07
	8	52	4.78913e-05
	8	53	0.000399268
	8	54	7.07453e-06
	8	55	8.41478e-05
	8	56	0.000327342
	8	57	3.67954e-06
	8	58	0.00051031
	8	59	0.0318194
	8	60	7.77562e-05
	8	61	1.55913e-05
	8	62	0.000636337
	8	63	2.6658e-07
	8	64	8.7757e-06
	8	65	0.000316298
	8	66	1.87224e-06
	8	67	2.83857e-05
	8	68	0.000109646
	8	69	2.59913e-07
	8	70	1.39965e-05
	8	71	7.67981e-05
	8	72	2.45775e-06
	8	73	0.000138269
	8	74	1.38467e-05
	8	75	1.72148e-06
	8	76	0.000123729
	8	77	5.11249e-05
	8	78	2.31346e-06
	8	79	0.000121732
	8	80	4.02749e-06
	8	81	2.56533e-08
	8	82	0.000104815
	8	83	3.72194e-06
	8	84	4.27633e-06
	8	85	0.000101735
	8	86	3.00883e-07
	8	87	1.24491e-08
	8	88	8.79699e-05
	8	89	2.83984e-07
	8	90	3.69915e-06
	8	91	9.75004e-05
	8	92	1.54703e-06
	8	93	9.42196e-07
	8	94	0.000101056
	8	95	0.000122948
	8	96	2.86431e-06
	8	97	4.22239e-05
	8	98	2.90956e-06
	8	99	2.86093e-07
	8	100	3.1796e-05
	8	101	2.46012e-06
	8	102	2.61453e-06
	8	103	3.08209e-05
	8	104	3.30683e-07
	8	105	3.07355e-07
	8	106	2.38819e-05
	8	107	3.15019e-07
	8	108	2.06491e-06
	8	109	3.83967e-05
	8	110	2.98916e-05
	8	111	6.73227e-07
	8	112	5.12221e-05
	8	113	1.40847e-05
	8	114	6.72557e-07
	8	115	2.96654e-05
	8	116	3.70894e-05
	8	117	6.08258e-08
	8	118	2.57337e-05
	8	119	3.21835e-05
	8	120	2.96255e-06
	8	121	1.8737e-05
	8	122	5.35618e-05
	8	123	6.9513e-08
	8	124	1.61754e-05
	8	125	4.74521e-05
	8	126	3.04639e-06
	8	127	1.42469e-05
	8	128	6.84823e-05
	8	129	6.93423e-07
	8	130	6.88497e-05
	8	131	6.4648e-06
	8	132	7.43662e-07
	8	133	1.13685e-05
	8	134	1.03858e-05
	8	135	4.22797e-07
	8	136	8.86071e-06
	8	137	7.74545e-06
	8	138	2.00449e-06
	8	139	4.88684e-06
	8	140	1.99758e-05
	8	141	4.00023e-07
	8	142	3.54111e-06
	8	143	1.57221e-05
	8	144	1.9828e-06
	8	145	1.84705e-06
	8	146	0.000117501
	8	147	8.25118e-07
	8	148	9.83899e-07
	8	149	0.00010233
	8	150	7.57539e-07
	8	151	4.11528e-06
	8	152	0.000109493
	8	153	8.68969e-08
	8	154	3.58069e-06
	8	155	9.30205e-05
	8	156	3.41897e-06
	8	157	1.14523e-05
	8	158	0.000105315
	8	159	9.92642e-08
	8	160	9.86554e-06
	8	161	8.55817e-05
	8	162	3.10557e-06
	8	163	1.83875e-05
	8	164	0.000103106
	8	165	6.35129e-07
	8	166	4.90999e-06
	9	1	0.0329012
	9	2	3.12911e-05
	9	3	0.0534859
	9	4	0.0377092
	9	5	0.000385999
	9	6	0.00357019
	9	7	2.79964e-06
	9	8	9.6867e-06
	9	9	1.00535
	9	10	5.31436e-05
	9	11	0.00012166
	9	12	0.169126
	9	13	0.000118537
	9	14	3.65594e-06
	9	15	0.0142224
	9	16	0.0622862
	9	17	0.000229066
	9	18	0.0776167
	9	19	0.0465027
	9	20	3.25725e-05
	9	21	0.000611906
	9	22	0.0201766
	9	23	0.000473847
	9	24	0.022271
	9	25	0.0387981
	9	26	0.00107397
	9	27	0.0563261
	9	28	0.00514641
	9	29	2.57409e-05
	9	30	0.0602771
	9	31	0.0518797
	9	32	7.05904e-06
	9	33	0.00583318
	9	34	0.0168187
	9	35	3.26973e-05
	9	36	0.0140134
	9	37	0.000967976
	9	38	0.000124967
	9	39	0.00141411
	9	40	0.00417869
	9	41	0.000130646
	9	42	0.00613883
	9	43	5.20952e-05
	9	44	2.17505e-05
	9	45	0.0011647
	9	46	0.000676354
	9	47	0.000115873
	9	48	0.000217433
	9	49	2.45254e-05
	9	50	1.89323e-05
	9	51	0.000377956
	9	52	0.000189948
	9	53	5.68954e-05
	9	54	0.000108165
	9	55	7.03687e-05
	9	56	3.51848e-05
	9	57	0.000179567
	9	58	0.0194735
	9	59	6.50424e-05
	9	60	0.0142632
	9	61	5.46084e-05
	9	62	1.24143e-06
	9	63	0.000656091
	9	64	0.000390442
	9	65	4.71532e-05
	9	66	2.56405e-05
	9	67	2.17489e-06
	9	68	2.07751e-06
	9	69	9.75925e-05
	9	70	4.80583e-05
	9	71	1.38121e-05
	9	72	1.13278e-05
	9	73	2.82748e-06
	9	74	7.04503e-06
	9	75	3.00721e-05
	9	76	9.75856e-06
	9	77	1.27852e-05
	9	78	4.94708e-05
	9	79	6.39902e-09
	9	80	2.04043e-06
	9	81	2.79694e-05
	9	82	4.87062e-06
	9	83	5.61011e-06
	9	84	1.62114e-05
	9	85	1.52555e-07
	9	86	9.44206e-07
	9	87	1.99399e-05
	9	88	2.25833e-06
	9	89	3.56632e-06
	9	90	1.27296e-05
	9	91	2.4009e-07
	9	92	1.93626e-06
	9	93	1.66104e-05
	9	94	2.49271e-05
	9	95	2.00892e-05
	9	96	8.59544e-05
	9	97	3.78258e-07
	9	98	2.30321e-07
	9	99	1.16989e-05
	9	100	3.86797e-06
	9	101	2.56264e-06
	9	102	4.4793e-06
	9	103	4.10139e-07
	9	104	1.13068e-07
	9	105	6.22989e-06
	9	106	1.20185e-06
	9	107	1.21027e-06
	9	108	2.91942e-06
	9	109	5.95932e-08
	9	110	5.15774e-07
	9	111	1.05766e-05
	9	112	7.14044e-08
	9	113	8.23418e-07
	9	114	1.16613e-05
	9	115	2.19681e-07
	9	116	2.68991e-08
	9	117	1.00133e-05
	9	118	1.32075e-07
	9	119	1.58166e-06
	9	120	7.93412e-06
	9	121	1.66899e-07
	9	122	8.54626e-08
	9	123	9.76982e-06
	9	124	7.63657e-08
	9	125	1.51148e-06
	9	126	8.02109e-06
	9	127	3.36304e-08
	9	128	2.41673e-07
	9	129	1.05036e-05
	9	130	8.48625e-08
	9	131	1.21671e-06
	9	132	1.34359e-05
	9	133	1.51657e-07
	9	134	1.82449e-07
	9	135	3.37847e-06
	9	136	1.35127e-07
	9	137	1.0155e-06
	9	138	2.27048e-06
	9	139	1.34322e-07
	9	140	2.98375e-07
	9	141	3.20628e-06
	9	142	7.62843e-08
	9	143	9.80231e-07
	9	144	2.28654e-06
	9	145	5.31341e-09
	9	146	1.48741e-07
	9	147	1.23085e-05
	9	148	1.71587e-08
	9	149	1.60511e-07
	9	150	1.16813e-05
	9	151	3.40895e-10
	9	152	4.9149e-07
	9	153	1.18403e-05
	9	154	3.95105e-09
	9	155	1.65861e-06
	9	156	9.52968e-06
	9	157	8.33496e-09
	9	158	5.32535e-07
	9	159	1.22434e-05
	9	160	8.1732e-09
	9	161	1.74005e-06
	9	162	9.71333e-06
	9	163	9.22244e-09
	9	164	1.73657e-07
	9	165	1.29164e-05
	9	166	2.76886e-08
	10	1	0.00126054
	10	2	0.00029272
	10	3	0.0451502
	10	4	0.0470266
	10	5	0.00282956
	10	6	0.0752534
	10	7	0.0222514
	10	8	4.34376e-06
	10	9	5.31436e-05
	10	10	1.00697
	10	11	6.66329e-07
	10	12	6.61516e-06
	10	13	0.000644957
	10	14	0.000162639
	10	15	0.0663274
	10	16	0.107966
	10	17	7.52313e-05
	10	18	0.000163797
	10	19	0.0556135
	10	20	0.000211006
	10	21	0.0585355
	10	22	0.0668662
	10	23	0.00520008
	10	24	0.0406276
	10	25	0.0142797
	10	26	4.83592e-06
	10	27	0.00293539
	10	28	0.000722321
	10	29	7.64109e-06
	10	30	0.0352976
	10	31	0.000459179
	10	32	5.24279e-05
	10	33	0.0134908
	10	34	0.0649071
	10	35	0.00023485
	10	36	0.0389056
	10	37	0.0069499
	10	38	0.00129169
	10	39	0.000362195
	10	40	0.02274
	10	41	0.00137625
	10	42	0.0037277
	10	43	0.00230814
	10	44	0.000676735
	10	45	0.000654824
	10	46	0.00327019
	10	47	0.000838509
	10	48	4.8842e-05
	10	49	0.000922434
	10	50	0.00045321
	10	51	0.00019306
	10	52	0.00113569
	10	53	0.000515915
	10	54	2.336e-05
	10	55	0.000832972
	10	56	0.000479253
	10	57	1.77709e-05
	10	58	0.0625998
	10	59	0.000881402
	10	60	0.0243506
	10	61	0.000602493
	10	62	0.000136601
	10	63	0.000509166
	10	64	0.00138973
	10	65	0.000240717
	10	66	0.000127737
	10	67	0.000167351
	10	68	9.47253e-05
	10	69	9.10457e-05
	10	70	0.000237582
	10	71	0.000120109
	10	72	3.706e-05
	10	73	6.80088e-05
	10	74	0.00014309
	10	75	2.0429e-06
	10	76	0.000180122
	10	77	0.000216548
	10	78	3.97673e-06
	10	79	3.08163e-05
	10	80	8.33863e-05
	10	81	1.02477e-05
	10	82	3.47276e-05
	10	83	9.30003e-05
	10	84	1.31281e-06
	10	85	1.13595e-05
	10	86	6.08601e-05
	10	87	5.90937e-06
	10	88	1.30071e-05
	10	89	6.75631e-05
	10	90	5.46253e-07
	10	91	7.57423e-06
	10	92	6.89855e-05
	10	93	8.68242e-07
	10	94	0.000374069
	10	95	0.000307232
	10	96	7.43005e-06
	10	97	1.25674e-05
	10	98	2.31822e-05
	10	99	7.07238e-06
	10	100	1.56636e-05
	10	101	2.97018e-05
	10	102	2.23795e-06
	10	103	2.16016e-06
	10	104	1.52817e-05
	10	105	3.60202e-06
	10	106	2.7188e-06
	10	107	1.86311e-05
	10	108	1.24805e-06
	10	109	1.30438e-06
	10	110	4.12877e-05
	10	111	2.48023e-07
	10	112	2.1994e-07
	10	113	4.76717e-05
	10	114	4.39771e-07
	10	115	1.67165e-06
	10	116	2.95912e-05
	10	117	1.06976e-06
	10	118	1.71553e-06
	10	119	3.31943e-05
	10	120	1.17615e-07
	10	121	4.3218e-06
	10	122	2.44299e-05
	10	123	6.66711e-07
	10	124	4.45831e-06
	10	125	2.74925e-05
	10	126	6.82469e-08
	10	127	8.16679e-06
	10	128	2.80704e-05
	10	129	1.08939e-07
	10	130	8.92397e-07
	10	131	5.53486e-05
	10	132	6.49309e-07
	10	133	2.28372e-07
	10	134	8.91857e-06
	10	135	7.0369e-07
	10	136	2.56874e-07
	10	137	1.09407e-05
	10	138	1.98352e-07
	10	139	1.67473e-06
	10	140	6.45956e-06
	10	141	4.68925e-07
	10	142	1.81582e-06
	10	143	7.78383e-06
	10	144	1.98433e-07
	10	145	2.77365e-05
	10	146	9.73863e-06
	10	147	3.73644e-09
	10	148	2.03076e-05
	10	149	1.58185e-05
	10	150	3.18286e-08
	10	151	2.54898e-05
	10	152	5.56419e-06
	10	153	3.0603e-08
	10	154	2.5628e-05
	10	155	5.00645e-06
	10	156	6.2886e-08
	10	157	3.04585e-05
	10	158	1.38399e-06
	10	159	2.19303e-09
	10	160	3.02382e-05
	10	161	9.24312e-07
	10	162	5.14482e-08
	10	163	4.04546e-05
	10	164	5.63489e-07
	10	165	3.63721e-08
	10	166	1.44622e-05
	11	1	6.42711e-05
	11	2	0.0307267
	11	3	0.000466833
	11	4	0.000937438
	11	5	0.055009
	11	6	0.000708773
	11	7	6.17125e-06
	11	8	0.0531796
	11	9	0.00012166
	11	10	6.66329e-07
	11	11	1.00324
	11	12	3.15806e-06
	11	13	1.57314e-05
	11	14	0.054593
	11	15	9.32528e-05
	11	16	0.000702546
	11	17	0.0275329
	11	18	6.94228e-07
	11	19	0.000369884
	11	20	0.0390107
	11	21	0.000175913
	11	22	0.00205228
	11	23	0.0545372
	11	24	0.000615086
	11	25	1.51161e-06
	11	26	0.0286938
	11	27	0.000134988
	11	28	7.17456e-07
	11	29	0.0421219
	11	30	5.28718e-06
	11	31	6.4954e-06
	11	32	0.0116361
	11	33	2.67228e-05
	11	34	0.000779828
	11	35	0.0591849
	11	36	0.000188863
	11	37	5.59461e-05
	11	38	0.00222106
	11	39	2.26939e-06
	11	40	7.99012e-05
	11	41	0.00886309
	11	42	5.72153e-06
	11	43	3.42882e-05
	11	44	0.000884145
	11	45	4.34519e-06
	11	46	7.86426e-05
	11	47	0.00115027
	11	48	8.80874e-08
	11	49	5.53456e-05
	11	50	0.00036431
	11	51	3.58122e-06
	11	52	9.06048e-05
	11	53	0.000432027
	11	54	3.66071e-07
	11	55	9.27244e-05
	11	56	0.000291256
	11	57	9.04817e-07
	11	58	0.000183235
	11	59	0.0335664
	11	60	3.24076e-05
	11	61	6.35459e-06
	11	62	0.000311839
	11	63	1.62528e-06
	11	64	2.64652e-05
	11	65	0.000564363
	11	66	1.01968e-06
	11	67	1.58227e-05
	11	68	7.20903e-05
	11	69	1.53287e-06
	11	70	3.09957e-05
	11	71	9.22804e-05
	11	72	6.596e-07
	11	73	0.000132235
	11	74	1.15562e-05
	11	75	6.70532e-07
	11	76	0.00012203
	11	77	4.3586e-05
	11	78	6.3849e-07
	11	79	9.63112e-05
	11	80	3.53683e-06
	11	81	2.90319e-06
	11	82	0.00011961
	11	83	2.78556e-06
	11	84	1.23779e-07
	11	85	8.10399e-05
	11	86	1.7024e-07
	11	87	2.98641e-06
	11	88	9.80849e-05
	11	89	4.77204e-07
	11	90	9.79066e-08
	11	91	9.15584e-05
	11	92	1.55719e-06
	11	93	7.70523e-07
	11	94	0.00010425
	11	95	0.000106884
	11	96	6.97008e-07
	11	97	2.90488e-05
	11	98	2.57326e-06
	11	99	1.9353e-06
	11	100	4.2406e-05
	11	101	1.98139e-06
	11	102	5.84031e-07
	11	103	2.18191e-05
	11	104	1.51493e-07
	11	105	1.79547e-06
	11	106	2.98829e-05
	11	107	5.92328e-07
	11	108	3.87035e-07
	11	109	3.56429e-05
	11	110	2.77271e-05
	11	111	8.39854e-07
	11	112	4.75492e-05
	11	113	1.32699e-05
	11	114	7.98112e-07
	11	115	2.41215e-05
	11	116	2.84646e-05
	11	117	3.13108e-06
	11	118	2.73849e-05
	11	119	3.55376e-05
	11	120	5.51634e-08
	11	121	1.52306e-05
	11	122	4.14059e-05
	11	123	3.36845e-06
	11	124	1.73468e-05
	11	125	5.17308e-05
	11	126	4.49944e-08
	11	127	1.32903e-05
	11	128	6.28695e-05
	11	129	1.0763e-06
	11	130	6.41818e-05
	11	131	6.21962e-06
	11	132	7.82264e-07
	11	133	8.46815e-06
	11	134	6.78888e-06
	11	135	1.96163e-06
	11	136	1.03149e-05
	11	137	9.97748e-06
	11	138	3.54952e-07
	11	139	3.50927e-06
	11	140	1.36389e-05
	11	141	2.04331e-06
	11	142	4.37752e-06
	11	143	1.92732e-05
	11	144	2.73121e-07
	11	145	1.50477e-06
	11	146	0.000105809
	11	147	1.46608e-06
	11	148	9.8679e-07
	11	149	9.27438e-05
	11	150	1.40414e-06
	11	151	3.17537e-06
	11	152	8.30633e-05
	11	153	4.41347e-06
	11	154	3.06868e-06
	11	155	9.91081e-05
	11	156	5.00152e-08
	11	157	8.87334e-06
	11	158	7.99584e-05
	11	159	4.41175e-06
	11	160	8.66573e-06
	11	161	9.22365e-05
	11	162	5.35333e-08
	11	163	1.52613e-05
	11	164	9.40216e-05
	11	165	1.58618e-06
	11	166	4.64221e-06
	12	1	0.0293428
	12	2	0.0010211
	12	3	0.0659219
	12	4	0.0443623
	12	5	0.00104078
	12	6	0.000827638
	12	7	0.000937958
	12	8	0.000914317
	12	9	0.169126
	12	10	6.61516e-06
	12	11	3.15806e-06
	12	12	1.00521
	12	13	0.0708237
	12	14	0.0002673
	12	15	0.0606897
	12	16	0.00117811
	12	17	3.51225e-06
	12	18	0.0152424
	12	19	0.0400269
	12	20	2.69645e-05
	12	21	0.00294731
	12	22	0.028025
	12	23	0.000901544
	12	24	0.0150318
	12	25	0.0024405
	12	26	0.000565731
	12	27	0.0638346
	12	28	0.0454758
	12	29	8.29969e-06
	12	30	0.0472422
	12	31	0.0187193
	12	32	0.000115021
	12	33	0.0107449
	12	34	0.0638234
	12	35	0.000100991
	12	36	0.00286554
	12	37	0.000662292
	12	38	5.99921e-05
	12	39	0.00148557
	12	40	0.00283675
	12	41	6.58747e-05
	12	42	0.00707281
	12	43	0.000547146
	12	44	6.37303e-05
	12	45	0.000253045
	12	46	1.9615e-05
	12	47	5.13542e-06
	12	48	0.00110763
	12	49	0.000155602
	12	50	2.85112e-05
	12	51	0.000113265
	12	52	1.46334e-05
	12	53	5.32297e-06
	12	54	0.000353492
	12	55	5.50533e-05
	12	56	1.47081e-05
	12	57	0.000170371
	12	58	0.0140754
	12	59	5.42017e-05
	12	60	0.019357
	12	61	0.000348384
	12	62	3.00338e-05
	12	63	4.08923e-05
	12	64	8.08906e-05
	12	65	4.20747e-06
	12	66	0.000602259
	12	67	4.20123e-05
	12	68	7.24361e-06
	12	69	1.31209e-05
	12	70	2.19211e-06
	12	71	4.90003e-07
	12	72	8.95882e-05
	12	73	6.23465e-06
	12	74	3.71338e-06
	12	75	2.61685e-05
	12	76	1.23253e-05
	12	77	5.48946e-06
	12	78	4.39556e-05
	12	79	8.44162e-06
	12	80	3.68878e-06
	12	81	1.3474e-05
	12	82	7.6264e-07
	12	83	1.14427e-06
	12	84	2.56845e-05
	12	85	5.17395e-06
	12	86	3.00911e-06
	12	87	1.04466e-05
	12	88	4.06452e-07
	12	89	8.07569e-07
	12	90	1.80464e-05
	12	91	1.95893e-06
	12	92	1.92899e-06
	12	93	1.41347e-05
	12	94	2.30809e-05
	12	95	8.14951e-06
	12	96	7.87177e-05
	12	97	5.07608e-06
	12	98	1.6743e-06
	12	99	3.73035e-06
	12	100	8.84739e-08
	12	101	9.20441e-08
	12	102	1.1282e-05
	12	103	2.21599e-06
	12	104	1.14046e-06
	12	105	2.26885e-06
	12	106	1.73069e-08
	12	107	1.19368e-07
	12	108	6.04444e-06
	12	109	4.55825e-07
	12	110	1.96689e-06
	12	111	9.03428e-06
	12	112	6.80846e-07
	12	113	1.6872e-06
	12	114	9.87482e-06
	12	115	8.16979e-07
	12	116	3.70384e-06
	12	117	6.14701e-06
	12	118	5.48404e-08
	12	119	5.63101e-07
	12	120	9.58939e-06
	12	121	4.8622e-07
	12	122	4.16057e-06
	12	123	6.14893e-06
	12	124	2.07003e-08
	12	125	5.93595e-07
	12	126	9.50727e-06
	12	127	1.39137e-07
	12	128	2.4609e-06
	12	129	9.05172e-06
	12	130	1.08601e-06
	12	131	1.66948e-06
	12	132	1.13396e-05
	12	133	4.69799e-07
	12	134	1.74289e-06
	12	135	1.60428e-06
	12	136	3.98942e-09
	12	137	2.2365e-08
	12	138	3.56267e-06
	12	139	2.30038e-07
	12	140	2.07512e-06
	12	141	1.58626e-06
	12	142	1.12215e-08
	12	143	3.39004e-08
	12	144	3.469e-06
	12	145	5.53734e-08
	12	146	3.5204e-06
	12	147	1.07952e-05
	12	148	1.00206e-08
	12	149	3.08881e-06
	12	150	1.0149e-05
	12	151	1.00132e-07
	12	152	6.75936e-06
	12	153	7.69541e-06
	12	154	7.20907e-08
	12	155	7.54355e-07
	12	156	1.14057e-05
	12	157	2.1797e-07
	12	158	7.03241e-06
	12	159	7.98212e-06
	12	160	1.21662e-07
	12	161	6.27479e-07
	12	162	1.17792e-05
	12	163	2.26805e-07
	12	164	3.39455e-06
	12	165	1.15416e-05
	12	166	3.82107e-08
	13	1	0.0557862
	13	2	0.000512566
	13	3	0.0616166
	13	4	0.0656964
	13	5	0.00147835
	13	6	0.0263586
[truncated: 25,558 more rows]

## Sheet: Figure2a
Figure 2a
	Residue Index	Residue Index	VMBD [meV]
	1	1	0
	1	2	-153.072
	1	3	-47.3958
	1	4	-1.47001
	1	5	-0.235807
	1	6	-0.0797618
	1	7	-0.0710052
	1	8	-0.038075
	1	9	-0.087889
	1	10	-3.20774
	1	11	-0.0503492
	1	12	-0.0545408
	1	13	-1.45501
	1	14	-0.161786
	1	15	-0.0362658
	1	16	-0.0499123
	1	17	-0.347528
	1	18	-0.0318704
	1	19	-0.0172999
	1	20	-0.0183929
	1	21	-0.0467891
	1	22	-0.106414
	1	23	-2.12246
	1	24	-0.313714
	1	25	-0.108351
	1	26	-0.156674
	1	27	-0.466752
	1	28	-0.100748
	1	29	-0.0691025
	1	30	-0.116807
	1	31	-0.12279
	1	32	-1.07696
	1	33	-10.9049
	1	34	-49.1574
	1	35	-124.52
	1	36	-16.0145
	1	37	-45.3922
	1	38	-50.6825
	1	39	-8.65763
	1	40	-28.8034
	1	41	-1.74066
	1	42	-0.132878
	1	43	-0.167361
	1	44	-1.4327
	1	45	-0.458085
	1	46	-0.67446
	2	1	-153.072
	2	2	0
	2	3	-150.916
	2	4	-26.6898
	2	5	-1.2136
	2	6	-0.360652
	2	7	-0.274775
	2	8	-0.170975
	2	9	-0.701495
	2	10	-76.6021
	2	11	-0.321228
	2	12	-0.395225
	2	13	-75.9378
	2	14	-1.49327
	2	15	-0.20745
	2	16	-0.322052
	2	17	-2.9426
	2	18	-0.13464
	2	19	-0.063684
	2	20	-0.0637536
	2	21	-0.195067
	2	22	-0.411367
	2	23	-20.0067
	2	24	-1.0411
	2	25	-0.41078
	2	26	-1.4234
	2	27	-4.97809
	2	28	-0.428901
	2	29	-0.304961
	2	30	-1.05661
	2	31	-0.738414
	2	32	-24.201
	2	33	-36.5617
	2	34	-55.0833
	2	35	-11.9658
	2	36	-1.09235
	2	37	-1.05249
	2	38	-1.17577
	2	39	-0.921479
	2	40	-16.7923
	2	41	-1.1797
	2	42	-0.135244
	2	43	-0.276071
	2	44	-3.7479
	2	45	-0.888755
	2	46	-4.32396
	3	1	-47.3958
	3	2	-150.916
	3	3	0
	3	4	-127.328
	3	5	-13.4569
	3	6	-1.46654
	3	7	-0.49804
	3	8	-0.248087
	3	9	-1.20136
	3	10	-25.8788
	3	11	-0.233397
	3	12	-0.240041
	3	13	-3.37793
	3	14	-0.361465
	3	15	-0.0784257
	3	16	-0.0963195
	3	17	-0.300544
	3	18	-0.0371547
	3	19	-0.0193558
	3	20	-0.0148839
	3	21	-0.0457835
	3	22	-0.0790404
	3	23	-0.757544
	3	24	-0.238986
	3	25	-0.142981
	3	26	-0.342374
	3	27	-1.70359
	3	28	-0.318262
	3	29	-0.213611
	3	30	-1.01459
	3	31	-2.971
	3	32	-48.5435
	3	33	-123.75
	3	34	-12.7323
	3	35	-49.4967
	3	36	-1.22091
	3	37	-1.57033
	3	38	-2.15416
	3	39	-6.69091
	3	40	-103.871
	3	41	-26.4372
	3	42	-1.05262
	3	43	-2.53191
	3	44	-106.708
	3	45	-7.25751
	3	46	-16.7692
	4	1	-1.47001
	4	2	-26.6898
	4	3	-127.328
	4	4	0
	4	5	-174.172
	4	6	-44.3487
	4	7	-5.36965
	4	8	-2.5753
	4	9	-32.4318
	4	10	-135.082
	4	11	-2.72198
	4	12	-2.0223
	4	13	-26.6982
	4	14	-2.22653
	4	15	-0.351138
	4	16	-0.326286
	4	17	-0.618225
	4	18	-0.0897034
	4	19	-0.0401794
	4	20	-0.0224173
	4	21	-0.0734244
	4	22	-0.086688
	4	23	-0.56394
	4	24	-0.182685
	4	25	-0.190163
	4	26	-0.86269
	4	27	-2.35653
	4	28	-0.461115
	4	29	-0.511888
	4	30	-6.24391
	4	31	-6.57843
	4	32	-101.156
	4	33	-12.7215
	4	34	-1.57696
	4	35	-1.00691
	4	36	-0.118606
	4	37	-0.0879648
	4	38	-0.140811
	4	39	-0.341227
	4	40	-5.43908
	4	41	-2.02364
	4	42	-0.863876
	4	43	-6.00515
	4	44	-86.9545
	4	45	-21.2712
	4	46	-129.378
	5	1	-0.235807
	5	2	-1.2136
	5	3	-13.4569
	5	4	-174.172
	5	5	0
	5	6	-157.663
	5	7	-7.79755
	5	8	-3.48979
	5	9	-51.8499
	5	10	-6.62055
	5	11	-0.703602
	5	12	-1.07753
	5	13	-1.66475
	5	14	-0.274108
	5	15	-0.114688
	5	16	-0.112641
	5	17	-0.120929
	5	18	-0.0294978
	5	19	-0.0161156
	5	20	-0.00857582
	5	21	-0.0303933
	5	22	-0.0344348
	5	23	-0.128008
	5	24	-0.0832065
	5	25	-0.109391
	5	26	-0.308951
	5	27	-1.15172
	5	28	-0.497736
	5	29	-0.586549
	5	30	-8.71784
	5	31	-41.9732
	5	32	-45.5414
	5	33	-5.94643
	5	34	-0.475713
	5	35	-0.354497
	5	36	-0.0510265
	5	37	-0.0314346
	5	38	-0.0469483
	5	39	-0.14205
	5	40	-1.007
	5	41	-1.51463
	5	42	-1.33404
	5	43	-32.4914
	5	44	-100.968
	5	45	-7.26359
	5	46	-31.8002
	6	1	-0.0797618
	6	2	-0.360652
	6	3	-1.46654
	6	4	-44.3487
	6	5	-157.663
	6	6	0
	6	7	-138.019
	6	8	-68.6801
	6	9	-99.9588
	6	10	-35.2774
	6	11	-3.47173
	6	12	-2.2884
	6	13	-1.15554
	6	14	-0.443547
	6	15	-0.180369
	6	16	-0.0923272
	6	17	-0.0858777
	6	18	-0.0319846
	6	19	-0.0147332
	6	20	-0.00602112
	6	21	-0.0178619
	6	22	-0.0158804
	6	23	-0.0514061
	6	24	-0.024229
	6	25	-0.0364713
	6	26	-0.112269
	6	27	-0.182783
	6	28	-0.0989026
	6	29	-0.18804
	6	30	-1.6531
	6	31	-1.17047
	6	32	-2.96879
	6	33	-0.508307
	6	34	-0.102572
	6	35	-0.0842818
	6	36	-0.0167563
	6	37	-0.0113403
	6	38	-0.0200216
	6	39	-0.0532273
	6	40	-0.291774
	6	41	-0.280956
	6	42	-0.312055
	6	43	-2.22533
	6	44	-4.84795
	6	45	-2.84654
	6	46	-80.725
	7	1	-0.0710052
	7	2	-0.274775
	7	3	-0.49804
	7	4	-5.36965
	7	5	-7.79755
	7	6	-138.019
	7	7	0
	7	8	-150.692
	7	9	-34.8761
	7	10	-65.5597
	7	11	-40.2599
	7	12	-3.91652
	7	13	-1.54174
	7	14	-1.42813
	7	15	-0.490628
	7	16	-0.142481
	7	17	-0.139037
	7	18	-0.074071
	7	19	-0.0273282
	7	20	-0.00969472
	7	21	-0.0240695
	7	22	-0.0184526
	7	23	-0.0559666
	7	24	-0.0200844
	7	25	-0.0322835
	7	26	-0.103667
	7	27	-0.0991908
	7	28	-0.0558885
	7	29	-0.125205
	7	30	-0.699599
	7	31	-0.235425
	7	32	-0.976241
	7	33	-0.181256
	7	34	-0.0664654
	7	35	-0.0542791
	7	36	-0.0135905
	7	37	-0.0102756
	7	38	-0.0208039
	7	39	-0.0469223
	7	40	-0.199363
	7	41	-0.129029
	7	42	-0.147263
	7	43	-0.381166
	7	44	-0.99694
	7	45	-2.08313
	7	46	-76.7013
	8	1	-0.038075
	8	2	-0.170975
	8	3	-0.248087
	8	4	-2.5753
	8	5	-3.48979
	8	6	-68.6801
	8	7	-150.692
	8	8	0
	8	9	-133.19
	8	10	-38.5321
	8	11	-87.3789
	8	12	-77.5588
	8	13	-3.81613
	8	14	-1.47319
	8	15	-1.38843
	8	16	-0.368988
	8	17	-0.199393
	8	18	-0.10525
	8	19	-0.0456575
	8	20	-0.0135856
	8	21	-0.0400153
	8	22	-0.0259038
	8	23	-0.0623886
	8	24	-0.0268485
	8	25	-0.0548466
	8	26	-0.207882
	8	27	-0.162066
	8	28	-0.11096
	8	29	-0.377212
	8	30	-2.79715
	8	31	-0.434919
	8	32	-1.3701
	8	33	-0.147602
	8	34	-0.0575569
	8	35	-0.0324245
	8	36	-0.00895631
	8	37	-0.00546341
	8	38	-0.0087994
	8	39	-0.0175317
	8	40	-0.0657118
	8	41	-0.0492604
	8	42	-0.0409468
	8	43	-0.149985
	8	44	-0.409301
	8	45	-0.264619
	8	46	-3.34414
	9	1	-0.087889
	9	2	-0.701495
	9	3	-1.20136
	9	4	-32.4318
	9	5	-51.8499
	9	6	-99.9588
	9	7	-34.8761
	9	8	-133.19
	9	9	0
	9	10	-123.152
	9	11	-38.73
	9	12	-78.4783
	9	13	-40.9812
	9	14	-3.7049
	9	15	-1.41835
	9	16	-0.814279
	9	17	-0.470184
	9	18	-0.127178
	9	19	-0.0572964
	9	20	-0.0207264
	9	21	-0.0739004
	9	22	-0.0550131
	9	23	-0.178713
	9	24	-0.0781426
	9	25	-0.149565
	9	26	-0.880103
	9	27	-0.945514
	9	28	-0.4365
	9	29	-1.32876
	9	30	-40.6397
	9	31	-5.21626
	9	32	-26.7294
	9	33	-0.718793
	9	34	-0.18815
	9	35	-0.0778516
	9	36	-0.0166843
	9	37	-0.00958002
	9	38	-0.0138877
	9	39	-0.0277557
	9	40	-0.137058
	9	41	-0.10221
	9	42	-0.0629023
	9	43	-0.346705
	9	44	-1.58662
	9	45	-0.377826
	9	46	-4.06634
	10	1	-3.20774
	10	2	-76.6021
	10	3	-25.8788
	10	4	-135.082
	10	5	-6.62055
	10	6	-35.2774
	10	7	-65.5597
	10	8	-38.5321
	10	9	-123.152
	10	10	0
	10	11	-138.891
	10	12	-38.4641
	10	13	-103.284
	10	14	-105.071
	10	15	-4.80881
	10	16	-1.44151
	10	17	-2.48319
	10	18	-0.556669
	10	19	-0.165745
	10	20	-0.0706004
	10	21	-0.179731
	10	22	-0.159363
	10	23	-1.35309
	10	24	-0.189133
	10	25	-0.211482
	10	26	-1.17333
	10	27	-1.064
	10	28	-0.282353
	10	29	-0.562605
	10	30	-5.70036
	10	31	-1.0319
	10	32	-22.8591
	10	33	-2.09298
	10	34	-1.28695
	10	35	-0.648178
	10	36	-0.116434
	10	37	-0.104684
	10	38	-0.202348
	10	39	-0.263448
	10	40	-3.45209
	10	41	-0.433835
	10	42	-0.163804
	10	43	-0.395717
	10	44	-3.11364
	10	45	-3.30003
	10	46	-109.643
	11	1	-0.0503492
	11	2	-0.321228
	11	3	-0.233397
	11	4	-2.72198
	11	5	-0.703602
	11	6	-3.47173
	11	7	-40.2599
	11	8	-87.3789
	11	9	-38.73
	11	10	-138.891
	11	11	0
	11	12	-146.472
	11	13	-37.0771
	11	14	-58.268
	11	15	-59.1171
	11	16	-3.23038
	11	17	-1.35512
	11	18	-0.83977
	11	19	-0.226966
	11	20	-0.0508402
	11	21	-0.124973
	11	22	-0.0615829
	11	23	-0.16151
	11	24	-0.0433764
	11	25	-0.0891268
	11	26	-0.576281
	11	27	-0.221381
	11	28	-0.105163
	11	29	-0.393539
	11	30	-3.04336
	11	31	-0.218373
	11	32	-1.43567
	11	33	-0.120666
	11	34	-0.0773944
	11	35	-0.0304815
	11	36	-0.00867029
	11	37	-0.00538455
	11	38	-0.00858384
	11	39	-0.0134827
	11	40	-0.0525434
	11	41	-0.02726
	11	42	-0.0163496
	11	43	-0.0482121
	11	44	-0.183845
	11	45	-0.124051
	11	46	-1.44153
	12	1	-0.0545408
	12	2	-0.395225
	12	3	-0.240041
	12	4	-2.0223
	12	5	-1.07753
	12	6	-2.2884
	12	7	-3.91652
	12	8	-77.5588
	12	9	-78.4783
	12	10	-38.4641
	12	11	-146.472
	12	12	0
	12	13	-133.418
	12	14	-34.0945
	12	15	-71.1845
	12	16	-42.0558
	12	17	-4.24056
	12	18	-1.17192
	12	19	-0.538972
	12	20	-0.113312
	12	21	-0.475525
	12	22	-0.190543
	12	23	-0.390779
	12	24	-0.139904
	12	25	-0.40903
	12	26	-4.1551
	12	27	-1.05897
	12	28	-0.62108
	12	29	-4.30598
	12	30	-73.269
	12	31	-1.26649
	12	32	-3.11419
	12	33	-0.230285
	12	34	-0.151526
	12	35	-0.0414474
	12	36	-0.0116922
	12	37	-0.00617781
	12	38	-0.0082483
	12	39	-0.0127382
	12	40	-0.0457563
	12	41	-0.029892
	12	42	-0.015742
	12	43	-0.0566622
	12	44	-0.238463
	12	45	-0.0772574
	12	46	-0.54548
	13	1	-1.45501
	13	2	-75.9378
	13	3	-3.37793
	13	4	-26.6982
	13	5	-1.66475
	13	6	-1.15554
	13	7	-1.54174
	13	8	-3.81613
	13	9	-40.9812
	13	10	-103.284
	13	11	-37.0771
	13	12	-133.418
	13	13	0
	13	14	-172.154
	13	15	-41.3385
	13	16	-58.7304
	13	17	-132.617
	13	18	-3.84402
	13	19	-1.23166
	13	20	-0.647777
	13	21	-2.68306
	13	22	-3.28492
	13	23	-76.6013
	13	24	-4.47913
	13	25	-4.0219
	13	26	-82.4024
	13	27	-56.1059
	13	28	-3.10618
	13	29	-5.12372
	13	30	-98.9469
	13	31	-2.45151
	13	32	-57.2189
	13	33	-3.12775
	13	34	-10.8392
	13	35	-0.53073
	13	36	-0.118768
	13	37	-0.0616438
	13	38	-0.0705557
	13	39	-0.0751938
	13	40	-0.355491
	13	41	-0.133904
	13	42	-0.0398465
	13	43	-0.118669
	13	44	-0.828713
	13	45	-0.219355
	13	46	-1.54466
	14	1	-0.161786
	14	2	-1.49327
	14	3	-0.361465
	14	4	-2.22653
	14	5	-0.274108
	14	6	-0.443547
	14	7	-1.42813
	14	8	-1.47319
	14	9	-3.7049
	14	10	-105.071
	14	11	-58.268
	14	12	-34.0945
	14	13	-172.154
	14	14	0
	14	15	-135.209
	14	16	-30.5342
	14	17	-61.8063
	14	18	-34.0363
	14	19	-2.63132
	14	20	-0.55799
	14	21	-0.902341
	14	22	-0.356019
	14	23	-1.32165
	14	24	-0.160426
	14	25	-0.277257
	14	26	-3.20835
	14	27	-0.589613
	14	28	-0.17151
	14	29	-0.580497
	14	30	-2.95955
	14	31	-0.175466
	14	32	-1.64076
	14	33	-0.19369
	14	34	-0.256016
	14	35	-0.0646988
	14	36	-0.0194543
	14	37	-0.0124637
	14	38	-0.0196644
	14	39	-0.0224226
	14	40	-0.085839
	14	41	-0.0318086
	14	42	-0.0138653
	14	43	-0.0338394
	14	44	-0.158973
	14	45	-0.106195
	14	46	-1.01067
	15	1	-0.0362658
	15	2	-0.20745
	15	3	-0.0784257
	15	4	-0.351138
	15	5	-0.114688
	15	6	-0.180369
	15	7	-0.490628
	15	8	-1.38843
	15	9	-1.41835
	15	10	-4.80881
	15	11	-59.1171
	15	12	-71.1845
	15	13	-41.3385
	15	14	-135.209
	15	15	0
	15	16	-139.692
	15	17	-42.8661
	15	18	-58.1872
	15	19	-24.2685
	15	20	-0.941551
	15	21	-1.92347
	15	22	-0.372759
	15	23	-0.48295
	15	24	-0.110333
	15	25	-0.327523
	15	26	-3.91986
	15	27	-0.310209
	15	28	-0.158911
	15	29	-1.09001
	15	30	-2.19068
	15	31	-0.109947
	15	32	-0.425547
	15	33	-0.0714597
	15	34	-0.0931896
	15	35	-0.02301
	15	36	-0.00806914
	15	37	-0.00422425
	15	38	-0.00565968
	15	39	-0.00724062
	15	40	-0.0210996
	15	41	-0.0116303
	15	42	-0.00550073
	15	43	-0.0150772
	15	44	-0.0587998
	15	45	-0.0253481
	15	46	-0.140162
	16	1	-0.0499123
	16	2	-0.322052
	16	3	-0.0963195
	16	4	-0.326286
	16	5	-0.112641
	16	6	-0.0923272
	16	7	-0.142481
	16	8	-0.368988
	16	9	-0.814279
	16	10	-1.44151
	16	11	-3.23038
	16	12	-42.0558
	16	13	-58.7304
	16	14	-30.5342
	16	15	-139.692
	16	16	0
	16	17	-141.704
	16	18	-31.4502
	16	19	-39.9155
	16	20	-5.2498
	16	21	-59.267
	16	22	-4.87529
	16	23	-3.13185
	16	24	-0.999423
	16	25	-7.48394
	16	26	-112.832
	16	27	-3.33151
	16	28	-1.37755
	16	29	-37.4125
	16	30	-11.3919
	16	31	-0.314132
	16	32	-0.794155
	16	33	-0.157588
	16	34	-0.301746
	16	35	-0.0394626
	16	36	-0.0130103
	16	37	-0.00568064
	16	38	-0.00617459
	16	39	-0.0073016
	16	40	-0.0208854
	16	41	-0.0129387
	16	42	-0.00482547
	16	43	-0.0142738
	16	44	-0.0713033
	16	45	-0.017858
	16	46	-0.0787336
	17	1	-0.347528
	17	2	-2.9426
	17	3	-0.300544
	17	4	-0.618225
	17	5	-0.120929
	17	6	-0.0858777
	17	7	-0.139037
	17	8	-0.199393
	17	9	-0.470184
	17	10	-2.48319
	17	11	-1.35512
	17	12	-4.24056
	17	13	-132.617
	17	14	-61.8063
	17	15	-42.8661
	17	16	-141.704
	17	17	0
	17	18	-133.124
	17	19	-54.9944
	17	20	-62.146
	17	21	-82.7806
	17	22	-33.8611
	17	23	-171.763
	17	24	-3.60293
	17	25	-3.4712
	17	26	-80.0085
	17	27	-2.73824
	17	28	-0.609562
	17	29	-2.26659
	17	30	-1.72601
	17	31	-0.170163
	17	32	-1.07114
	17	33	-0.340853
	17	34	-2.03214
	17	35	-0.158068
	17	36	-0.0566125
	17	37	-0.0256263
	17	38	-0.0281759
	17	39	-0.0246688
	17	40	-0.0683155
	17	41	-0.0307278
	17	42	-0.00916797
	17	43	-0.0224327
	17	44	-0.11346
	17	45	-0.0347407
	17	46	-0.15017
	18	1	-0.0318704
	18	2	-0.13464
	18	3	-0.0371547
	18	4	-0.0897034
	18	5	-0.0294978
	18	6	-0.0319846
	18	7	-0.074071
	18	8	-0.10525
	18	9	-0.127178
	18	10	-0.556669
	18	11	-0.83977
	18	12	-1.17192
	18	13	-3.84402
	18	14	-34.0363
	18	15	-58.1872
	18	16	-31.4502
	18	17	-133.124
	18	18	0
	18	19	-198.088
	18	20	-34.9978
	18	21	-5.88491
	18	22	-0.808664
	18	23	-0.830891
	18	24	-0.115313
	18	25	-0.263283
	18	26	-2.2747
	18	27	-0.142216
	18	28	-0.0721808
	18	29	-0.369869
	18	30	-0.259828
	18	31	-0.0294659
	18	32	-0.112265
	18	33	-0.0376156
	18	34	-0.0858252
	18	35	-0.0186919
	18	36	-0.00777889
	18	37	-0.00397336
	18	38	-0.00519028
	18	39	-0.00538327
	18	40	-0.012617
	18	41	-0.00660257
	18	42	-0.00271915
	18	43	-0.00645943
	18	44	-0.0247322
	18	45	-0.0104227
	18	46	-0.0434052
	19	1	-0.0172999
	19	2	-0.063684
	19	3	-0.0193558
	19	4	-0.0401794
	19	5	-0.0161156
	19	6	-0.0147332
	19	7	-0.0273282
	19	8	-0.0456575
	19	9	-0.0572964
	19	10	-0.165745
	19	11	-0.226966
	19	12	-0.538972
	19	13	-1.23166
	19	14	-2.63132
	19	15	-24.2685
	19	16	-39.9155
	19	17	-54.9944
	19	18	-198.088
	19	19	0
	19	20	-110.073
	19	21	-37.6606
	19	22	-1.97283
	19	23	-0.596469
	19	24	-0.125384
	19	25	-0.438557
	19	26	-2.19628
	19	27	-0.115717
	19	28	-0.0755416
	19	29	-0.606516
	19	30	-0.179918
	19	31	-0.0212927
	19	32	-0.0624449
	19	33	-0.0246742
	19	34	-0.0615017
	19	35	-0.012146
	19	36	-0.00538847
	19	37	-0.00244882
	19	38	-0.00285867
	19	39	-0.00302569
	19	40	-0.00664525
	19	41	-0.00392142
	19	42	-0.00154437
	19	43	-0.00382406
	19	44	-0.0145391
	19	45	-0.00492356
	19	46	-0.0177184
	20	1	-0.0183929
	20	2	-0.0637536
	20	3	-0.0148839
	20	4	-0.0224173
	20	5	-0.00857582
	20	6	-0.00602112
	20	7	-0.00969472
	20	8	-0.0135856
	20	9	-0.0207264
	20	10	-0.0706004
	20	11	-0.0508402
	20	12	-0.113312
	20	13	-0.647777
	20	14	-0.55799
	20	15	-0.941551
	20	16	-5.2498
	20	17	-62.146
	20	18	-34.9978
	20	19	-110.073
	20	20	0
	20	21	-120.109
	20	22	-26.8663
	20	23	-2.24537
	20	24	-0.320864
	20	25	-0.947331
	20	26	-2.19962
	20	27	-0.120847
	20	28	-0.0721337
	20	29	-0.429884
	20	30	-0.0786223
	20	31	-0.0131885
	20	32	-0.041614
	20	33	-0.0227105
	20	34	-0.0985442
	20	35	-0.0130031
	20	36	-0.00592066
	20	37	-0.0024368
	20	38	-0.00253045
	20	39	-0.00233879
	20	40	-0.00485314
	20	41	-0.00285454
	20	42	-0.000937416
	20	43	-0.00223956
	20	44	-0.00948061
	20	45	-0.00270215
	20	46	-0.00881705
	21	1	-0.0467891
	21	2	-0.195067
	21	3	-0.0457835
	21	4	-0.0734244
	21	5	-0.0303933
	21	6	-0.0178619
	21	7	-0.0240695
	21	8	-0.0400153
	21	9	-0.0739004
	21	10	-0.179731
	21	11	-0.124973
	21	12	-0.475525
	21	13	-2.68306
	21	14	-0.902341
	21	15	-1.92347
	21	16	-59.267
	21	17	-82.7806
	21	18	-5.88491
	21	19	-37.6606
	21	20	-120.109
	21	21	0
	21	22	-217.174
	21	23	-21.2063
	21	24	-2.88363
	21	25	-26.7916
	21	26	-59.5496
	21	27	-1.13354
	21	28	-0.722282
	21	29	-22.4037
	21	30	-0.581977
	21	31	-0.0758234
	21	32	-0.193226
	21	33	-0.091761
	21	34	-0.428528
	21	35	-0.0389686
	21	36	-0.015664
	21	37	-0.00590961
	21	38	-0.00557736
	21	39	-0.00550018
	21	40	-0.0124528
	21	41	-0.00799152
	21	42	-0.00248486
	21	43	-0.00656387
	21	44	-0.0314302
	21	45	-0.00688836
	21	46	-0.0223868
	22	1	-0.106414
	22	2	-0.411367
	22	3	-0.0790404
	22	4	-0.086688
	22	5	-0.0344348
	22	6	-0.0158804
	22	7	-0.0184526
	22	8	-0.0259038
	22	9	-0.0550131
	22	10	-0.159363
	22	11	-0.0615829
	22	12	-0.190543
	22	13	-3.28492
	22	14	-0.356019
	22	15	-0.372759
	22	16	-4.87529
	22	17	-33.8611
	22	18	-0.808664
	22	19	-1.97283
	22	20	-26.8663
	22	21	-217.174
	22	22	0
	22	23	-122.725
	22	24	-44.6135
	22	25	-115.987
	22	26	-44.5956
	22	27	-3.23918
	22	28	-1.36389
	22	29	-4.54086
	22	30	-0.435858
	22	31	-0.0892165
	22	32	-0.284839
	22	33	-0.201483
	22	34	-2.08075
	22	35	-0.0984105
	22	36	-0.0393498
	22	37	-0.012557
	22	38	-0.0102219
	22	39	-0.00926668
	22	40	-0.0204064
	22	41	-0.0132023
	22	42	-0.00340272
	22	43	-0.00872448
	22	44	-0.0456544
	22	45	-0.00839141
	22	46	-0.0242922
	23	1	-2.12246
	23	2	-20.0067
	23	3	-0.757544
	23	4	-0.56394
	23	5	-0.128008
	23	6	-0.0514061
	23	7	-0.0559666
	23	8	-0.0623886
	23	9	-0.178713
	23	10	-1.35309
	23	11	-0.16151
	23	12	-0.390779
	23	13	-76.6013
	23	14	-1.32165
	23	15	-0.48295
	23	16	-3.13185
	23	17	-171.763
	23	18	-0.830891
	23	19	-0.596469
	23	20	-2.24537
	23	21	-21.2063
	23	22	-122.725
	23	23	0
	23	24	-124.2
	23	25	-38.0728
	23	26	-55.5074
	23	27	-41.2227
	23	28	-3.34686
	23	29	-2.32744
	23	30	-1.19248
	23	31	-0.301326
	23	32	-1.88883
	23	33	-1.57407
	23	34	-64.2012
	23	35	-0.824031
	23	36	-0.245198
	23	37	-0.0898099
	23	38	-0.0754375
	23	39	-0.0531393
	23	40	-0.145474
	23	41	-0.0638103
	23	42	-0.0126076
	23	43	-0.0298371
	23	44	-0.194539
	23	45	-0.0384014
	23	46	-0.126396
	24	1	-0.313714
	24	2	-1.0411
	24	3	-0.238986
	24	4	-0.182685
	24	5	-0.0832065
	24	6	-0.024229
	24	7	-0.0200844
	24	8	-0.0268485
	24	9	-0.0781426
	24	10	-0.189133
	24	11	-0.0433764
	24	12	-0.139904
	24	13	-4.47913
	24	14	-0.160426
	24	15	-0.110333
	24	16	-0.999423
	24	17	-3.60293
	24	18	-0.115313
	24	19	-0.125384
	24	20	-0.320864
	24	21	-2.88363
	24	22	-44.6135
	24	23	-124.2
	24	24	0
	24	25	-136.546
	24	26	-26.8999
	24	27	-47.8742
	24	28	-36.0637
	24	29	-4.89746
	24	30	-0.995435
	24	31	-0.396914
	24	32	-1.48481
	24	33	-1.43724
	24	34	-39.2401
	24	35	-0.476728
	24	36	-0.145619
	24	37	-0.0339535
	24	38	-0.0203562
	24	39	-0.018877
	24	40	-0.044965
	24	41	-0.0352395
	24	42	-0.00665685
	24	43	-0.0191056
	24	44	-0.139236
	24	45	-0.0146843
	24	46	-0.0369969
	25	1	-0.108351
	25	2	-0.41078
	25	3	-0.142981
	25	4	-0.190163
	25	5	-0.109391
	25	6	-0.0364713
	25	7	-0.0322835
	25	8	-0.0548466
	25	9	-0.149565
	25	10	-0.211482
	25	11	-0.0891268
	25	12	-0.40903
	25	13	-4.0219
	25	14	-0.277257
	25	15	-0.327523
	25	16	-7.48394
	25	17	-3.4712
	25	18	-0.263283
	25	19	-0.438557
	25	20	-0.947331
	25	21	-26.7916
	25	22	-115.987
	25	23	-38.0728
	25	24	-136.546
	25	25	0
	25	26	-135.456
	25	27	-42.3471
	25	28	-78.5657
	25	29	-159.865
	25	30	-3.95536
	25	31	-0.728504
	25	32	-1.32309
	25	33	-0.619853
	25	34	-2.89262
	25	35	-0.150251
	25	36	-0.0515219
	25	37	-0.0149968
	25	38	-0.0113202
	25	39	-0.0124555
	25	40	-0.0299649
	25	41	-0.024561
	25	42	-0.00639171
	25	43	-0.0200072
	25	44	-0.127178
	25	45	-0.0145365
	25	46	-0.039976
	26	1	-0.156674
	26	2	-1.4234
	26	3	-0.342374
	26	4	-0.86269
	26	5	-0.308951
	26	6	-0.112269
	26	7	-0.103667
	26	8	-0.207882
	26	9	-0.880103
	26	10	-1.17333
	26	11	-0.576281
	26	12	-4.1551
	26	13	-82.4024
	26	14	-3.20835
	26	15	-3.91986
	26	16	-112.832
	26	17	-80.0085
	26	18	-2.2747
	26	19	-2.19628
	26	20	-2.19962
	26	21	-59.5496
	26	22	-44.5956
	26	23	-55.5074
	26	24	-26.8999
	26	25	-135.456
	26	26	0
	26	27	-122.428
	26	28	-36.1456
	26	29	-93.811
	26	30	-60.7425
	26	31	-2.8791
	26	32	-6.63305
	26	33	-1.09753
	26	34	-2.62374
	26	35	-0.150999
	26	36	-0.0409936
	26	37	-0.0150376
	26	38	-0.0136228
	26	39	-0.0159475
	26	40	-0.05032
	26	41	-0.0338996
	26	42	-0.00962477
	26	43	-0.031906
	26	44	-0.229635
	26	45	-0.0301325
	26	46	-0.113223
	27	1	-0.466752
	27	2	-4.97809
	27	3	-1.70359
	27	4	-2.35653
	27	5	-1.15172
	27	6	-0.182783
	27	7	-0.0991908
	27	8	-0.162066
	27	9	-0.945514
	27	10	-1.064
	27	11	-0.221381
	27	12	-1.05897
	27	13	-56.1059
	27	14	-0.589613
	27	15	-0.310209
	27	16	-3.33151
	27	17	-2.73824
	27	18	-0.142216
	27	19	-0.115717
	27	20	-0.120847
	27	21	-1.13354
	27	22	-3.23918
	27	23	-41.2227
	27	24	-47.8742
	27	25	-42.3471
	27	26	-122.428
	27	27	0
	27	28	-127.405
	27	29	-36.8522
	27	30	-56.7129
	27	31	-31.6817
	27	32	-92.9466
	27	33	-19.9293
	27	34	-34.518
	27	35	-0.731462
	27	36	-0.124635
	27	37	-0.0383035
	27	38	-0.0283119
	27	39	-0.0372073
	27	40	-0.137589
	27	41	-0.113626
	27	42	-0.0235389
	27	43	-0.0916445
	27	44	-1.11099
	27	45	-0.0639476
	27	46	-0.197982
	28	1	-0.100748
	28	2	-0.428901
	28	3	-0.318262
	28	4	-0.461115
	28	5	-0.497736
	28	6	-0.0989026
	28	7	-0.0558885
	28	8	-0.11096
	28	9	-0.4365
	28	10	-0.282353
	28	11	-0.105163
	28	12	-0.62108
	28	13	-3.10618
	28	14	-0.17151
	28	15	-0.158911
	28	16	-1.37755
	28	17	-0.609562
	28	18	-0.0721808
	28	19	-0.0755416
	28	20	-0.0721337
	28	21	-0.722282
	28	22	-1.36389
	28	23	-3.34686
	28	24	-36.0637
	28	25	-78.5657
	28	26	-36.1456
	28	27	-127.405
	28	28	0
	28	29	-172.576
	28	30	-38.3057
	28	31	-20.5297
	28	32	-9.20794
	28	33	-2.60879
	28	34	-2.0545
	28	35	-0.197367
	28	36	-0.0523662
	28	37	-0.0151127
	28	38	-0.0113883
	28	39	-0.0161095
	28	40	-0.0469956
	28	41	-0.0512138
	28	42	-0.0131097
	28	43	-0.0559291
	28	44	-0.528399
	28	45	-0.0279889
	28	46	-0.0728855
	29	1	-0.0691025
	29	2	-0.304961
	29	3	-0.213611
	29	4	-0.511888
	29	5	-0.586549
	29	6	-0.18804
	29	7	-0.125205
	29	8	-0.377212
	29	9	-1.32876
	29	10	-0.562605
	29	11	-0.393539
	29	12	-4.30598
	29	13	-5.12372
	29	14	-0.580497
	29	15	-1.09001
	29	16	-37.4125
	29	17	-2.26659
	29	18	-0.369869
	29	19	-0.606516
	29	20	-0.429884
	29	21	-22.4037
	29	22	-4.54086
	29	23	-2.32744
	29	24	-4.89746
	29	25	-159.865
	29	26	-93.811
	29	27	-36.8522
	29	28	-172.576
	29	29	0
	29	30	-149.42
	29	31	-18.0785
	29	32	-4.18945
	29	33	-0.785433
	29	34	-0.674213
	29	35	-0.0974475
	29	36	-0.0298164
	29	37	-0.0105661
	29	38	-0.00975894
	29	39	-0.0140228
	29	40	-0.039022
	29	41	-0.0364271
	29	42	-0.0126792
	29	43	-0.0500785
	29	44	-0.339696
	29	45	-0.031134
	29	46	-0.0975299
	30	1	-0.116807
	30	2	-1.05661
	30	3	-1.01459
	30	4	-6.24391
	30	5	-8.71784
	30	6	-1.6531
	30	7	-0.699599
	30	8	-2.79715
	30	9	-40.6397
	30	10	-5.70036
	30	11	-3.04336
	30	12	-73.269
	30	13	-98.9469
	30	14	-2.95955
	30	15	-2.19068
	30	16	-11.3919
	30	17	-1.72601
	30	18	-0.259828
	30	19	-0.179918
	30	20	-0.0786223
	30	21	-0.581977
	30	22	-0.435858
	30	23	-1.19248
	30	24	-0.995435
	30	25	-3.95536
	30	26	-60.7425
	30	27	-56.7129
	30	28	-38.3057
	30	29	-149.42
	30	30	0
	30	31	-112.91
	30	32	-79.565
	30	33	-2.44613
	30	34	-0.764016
	30	35	-0.141326
	30	36	-0.0307957
	30	37	-0.0132055
	30	38	-0.0141556
	30	39	-0.0240906
	30	40	-0.0970098
	30	41	-0.0840205
	30	42	-0.0320899
	30	43	-0.162006
	30	44	-1.4728
	30	45	-0.109743
	30	46	-0.49024
	31	1	-0.12279
	31	2	-0.738414
	31	3	-2.971
	31	4	-6.57843
	31	5	-41.9732
	31	6	-1.17047
	31	7	-0.235425
	31	8	-0.434919
	31	9	-5.21626
	31	10	-1.0319
	31	11	-0.218373
	31	12	-1.26649
	31	13	-2.45151
	31	14	-0.175466
	31	15	-0.109947
	31	16	-0.314132
	31	17	-0.170163
	31	18	-0.0294659
	31	19	-0.0212927
	31	20	-0.0131885
	31	21	-0.0758234
	31	22	-0.0892165
	31	23	-0.301326
	31	24	-0.396914
	31	25	-0.728504
	31	26	-2.8791
	31	27	-31.6817
	31	28	-20.5297
	31	29	-18.0785
	31	30	-112.91
	31	31	0
	31	32	-120.412
	31	33	-19.8147
	31	34	-0.991119
	31	35	-0.272267
	31	36	-0.0415831
	31	37	-0.0164
	31	38	-0.0158114
	31	39	-0.0335907
	31	40	-0.157518
	31	41	-0.230465
	31	42	-0.0667717
	31	43	-0.524645
	31	44	-25.5821
	31	45	-0.168923
	31	46	-0.450768
	32	1	-1.07696
	32	2	-24.201
	32	3	-48.5435
	32	4	-101.156
	32	5	-45.5414
	32	6	-2.96879
	32	7	-0.976241
	32	8	-1.3701
	32	9	-26.7294
	32	10	-22.8591
	32	11	-1.43567
	32	12	-3.11419
	32	13	-57.2189
	32	14	-1.64076
	32	15	-0.425547
	32	16	-0.794155
	32	17	-1.07114
	32	18	-0.112265
	32	19	-0.0624449
	32	20	-0.041614
	32	21	-0.193226
	32	22	-0.284839
	32	23	-1.88883
	32	24	-1.48481
	32	25	-1.32309
	32	26	-6.63305
	32	27	-92.9466
	32	28	-9.20794
	32	29	-4.18945
	32	30	-79.565
	32	31	-120.412
	32	32	0
	32	33	-152.521
	32	34	-12.3836
	32	35	-1.65577
	32	36	-0.193518
	32	37	-0.0782235
	32	38	-0.0729213
	32	39	-0.130275
	32	40	-0.890342
	32	41	-0.631035
	32	42	-0.134709
	32	43	-0.691118
	32	44	-18.9107
	32	45	-0.627724
	32	46	-3.33984
	33	1	-10.9049
	33	2	-36.5617
	33	3	-123.75
	33	4	-12.7215
	33	5	-5.94643
	33	6	-0.508307
	33	7	-0.181256
	33	8	-0.147602
	33	9	-0.718793
	33	10	-2.09298
	33	11	-0.120666
	33	12	-0.230285
	33	13	-3.12775
	33	14	-0.19369
	33	15	-0.0714597
	33	16	-0.157588
	33	17	-0.340853
	33	18	-0.0376156
	33	19	-0.0246742
	33	20	-0.0227105
	33	21	-0.091761
	33	22	-0.201483
	33	23	-1.57407
	33	24	-1.43724
	33	25	-0.619853
	33	26	-1.09753
	33	27	-19.9293
	33	28	-2.60879
	33	29	-0.785433
	33	30	-2.44613
	33	31	-19.8147
	33	32	-152.521
	33	33	0
	33	34	-159.385
	33	35	-69.1772
	33	36	-1.96957
	33	37	-0.619009
	33	38	-0.346246
	33	39	-0.812574
	33	40	-5.37537
	33	41	-26.6975
	33	42	-0.604451
	33	43	-2.8458
	33	44	-126.428
	33	45	-0.922884
	33	46	-1.17609
	34	1	-49.1574
	34	2	-55.0833
	34	3	-12.7323
	34	4	-1.57696
	34	5	-0.475713
	34	6	-0.102572
	34	7	-0.0664654
	34	8	-0.0575569
	34	9	-0.18815
	34	10	-1.28695
	34	11	-0.0773944
	34	12	-0.151526
	34	13	-10.8392
	34	14	-0.256016
	34	15	-0.0931896
	34	16	-0.301746
	34	17	-2.03214
	34	18	-0.0858252
	34	19	-0.0615017
	34	20	-0.0985442
	34	21	-0.428528
	34	22	-2.08075
	34	23	-64.2012
	34	24	-39.2401
	34	25	-2.89262
	34	26	-2.62374
	34	27	-34.518
	34	28	-2.0545
	34	29	-0.674213
	34	30	-0.764016
	34	31	-0.991119
	34	32	-12.3836
	34	33	-159.385
	34	34	0
	34	35	-168.81
	34	36	-14.0552
	34	37	-1.73454
	34	38	-0.523654
	34	39	-0.457618
	34	40	-1.31686
	34	41	-1.04293
	34	42	-0.0779209
	34	43	-0.196731
	34	44	-2.22355
	34	45	-0.157618
	34	46	-0.296041
	35	1	-124.52
	35	2	-11.9658
	35	3	-49.4967
	35	4	-1.00691
	35	5	-0.354497
	35	6	-0.0842818
	35	7	-0.0542791
	35	8	-0.0324245
	35	9	-0.0778516
	35	10	-0.648178
	35	11	-0.0304815
	35	12	-0.0414474
	35	13	-0.53073
	35	14	-0.0646988
	35	15	-0.02301
	35	16	-0.0394626
	35	17	-0.158068
	35	18	-0.0186919
	35	19	-0.012146
	35	20	-0.0130031
	35	21	-0.0389686
	35	22	-0.0984105
	35	23	-0.824031
	35	24	-0.476728
	35	25	-0.150251
	35	26	-0.150999
	35	27	-0.731462
	35	28	-0.197367
	35	29	-0.0974475
	35	30	-0.141326
	35	31	-0.272267
	35	32	-1.65577
	35	33	-69.1772
	35	34	-168.81
	35	35	0
	35	36	-202.925
	35	37	-66.3584
	35	38	-8.7866
	35	39	-22.8213
	35	40	-32.9542
	35	41	-38.9636
	35	42	-0.477492
	35	43	-0.578931
	35	44	-4.28499
	35	45	-0.482054
	35	46	-0.384227
	36	1	-16.0145
	36	2	-1.09235
	36	3	-1.22091
	36	4	-0.118606
	36	5	-0.0510265
	36	6	-0.0167563
	36	7	-0.0135905
	36	8	-0.00895631
	36	9	-0.0166843
	36	10	-0.116434
	36	11	-0.00867029
	36	12	-0.0116922
	36	13	-0.118768
	36	14	-0.0194543
	36	15	-0.00806914
	36	16	-0.0130103
	36	17	-0.0566125
	36	18	-0.00777889
	36	19	-0.00538847
	36	20	-0.00592066
	36	21	-0.015664
	36	22	-0.0393498
	36	23	-0.245198
	36	24	-0.145619
	36	25	-0.0515219
	36	26	-0.0409936
	36	27	-0.124635
	36	28	-0.0523662
	36	29	-0.0298164
	36	30	-0.0307957
	36	31	-0.0415831
	36	32	-0.193518
	36	33	-1.96957
	36	34	-14.0552
	36	35	-202.925
	36	36	0
	36	37	-129.188
	36	38	-8.9074
	36	39	-1.81577
	36	40	-0.886728
	36	41	-0.817335
	36	42	-0.0510429
	36	43	-0.0708505
	36	44	-0.326158
	36	45	-0.0560913
	36	46	-0.0579976
	37	1	-45.3922
	37	2	-1.05249
	37	3	-1.57033
	37	4	-0.0879648
	37	5	-0.0314346
	37	6	-0.0113403
	37	7	-0.0102756
	37	8	-0.00546341
	37	9	-0.00958002
	37	10	-0.104684
	37	11	-0.00538455
	37	12	-0.00617781
	37	13	-0.0616438
	37	14	-0.0124637
	37	15	-0.00422425
	37	16	-0.00568064
	37	17	-0.0256263
	37	18	-0.00397336
	37	19	-0.00244882
	37	20	-0.0024368
	37	21	-0.00590961
	37	22	-0.012557
	37	23	-0.0898099
	37	24	-0.0339535
	37	25	-0.0149968
	37	26	-0.0150376
	37	27	-0.0383035
	37	28	-0.0151127
	37	29	-0.0105661
	37	30	-0.0132055
	37	31	-0.0164
	37	32	-0.0782235
	37	33	-0.619009
	37	34	-1.73454
	37	35	-66.3584
	37	36	-129.188
	37	37	0
	37	38	-99.4453
	37	39	-21.7969
	37	40	-2.71437
	37	41	-0.969121
	37	42	-0.0601661
	37	43	-0.0556798
	37	44	-0.230638
	37	45	-0.0722237
	37	46	-0.0591647
	38	1	-50.6825
	38	2	-1.17577
	38	3	-2.15416
	38	4	-0.140811
	38	5	-0.0469483
	38	6	-0.0200216
	38	7	-0.0208039
	38	8	-0.0087994
	38	9	-0.0138877
	38	10	-0.202348
	38	11	-0.00858384
	38	12	-0.0082483
	38	13	-0.0705557
	38	14	-0.0196644
	38	15	-0.00565968
	38	16	-0.00617459
	38	17	-0.0281759
	38	18	-0.00519028
	38	19	-0.00285867
	38	20	-0.00253045
	38	21	-0.00557736
	38	22	-0.0102219
	38	23	-0.0754375
	38	24	-0.0203562
	38	25	-0.0113202
	38	26	-0.0136228
	38	27	-0.0283119
	38	28	-0.0113883
	38	29	-0.00975894
	38	30	-0.0141556
	38	31	-0.0158114
	38	32	-0.0729213
	38	33	-0.346246
	38	34	-0.523654
	38	35	-8.7866
	38	36	-8.9074
	38	37	-99.4453
	38	38	0
	38	39	-133.193
	38	40	-16.6925
	38	41	-1.40171
	38	42	-0.141503
	38	43	-0.0947762
	38	44	-0.374777
	38	45	-0.229023
	38	46	-0.149165
	39	1	-8.65763
	39	2	-0.921479
	39	3	-6.69091
	39	4	-0.341227
	39	5	-0.14205
	39	6	-0.0532273
	39	7	-0.0469223
	39	8	-0.0175317
	39	9	-0.0277557
	39	10	-0.263448
	39	11	-0.0134827
	39	12	-0.0127382
	39	13	-0.0751938
	39	14	-0.0224226
	39	15	-0.00724062
	39	16	-0.0073016
	39	17	-0.0246688
	39	18	-0.00538327
	39	19	-0.00302569
	39	20	-0.00233879
	39	21	-0.00550018
	39	22	-0.00926668
	39	23	-0.0531393
	39	24	-0.018877
	39	25	-0.0124555
	39	26	-0.0159475
	39	27	-0.0372073
	39	28	-0.0161095
	39	29	-0.0140228
	39	30	-0.0240906
	39	31	-0.0335907
	39	32	-0.130275
	39	33	-0.812574
	39	34	-0.457618
	39	35	-22.8213
	39	36	-1.81577
	39	37	-21.7969
	39	38	-133.193
	39	39	0
	39	40	-154.243
	39	41	-27.4866
	39	42	-1.66261
	39	43	-0.596487
	39	44	-1.94774
	39	45	-1.26269
	39	46	-0.413224
	40	1	-28.8034
	40	2	-16.7923
	40	3	-103.871
	40	4	-5.43908
	40	5	-1.007
	40	6	-0.291774
	40	7	-0.199363
	40	8	-0.0657118
	40	9	-0.137058
	40	10	-3.45209
	40	11	-0.0525434
	40	12	-0.0457563
	40	13	-0.355491
	40	14	-0.085839
	40	15	-0.0210996
	40	16	-0.0208854
	40	17	-0.0683155
	40	18	-0.012617
	40	19	-0.00664525
	40	20	-0.00485314
	40	21	-0.0124528
	40	22	-0.0204064
	40	23	-0.145474
	40	24	-0.044965
	40	25	-0.0299649
	40	26	-0.05032
	40	27	-0.137589
	40	28	-0.0469956
	40	29	-0.039022
	40	30	-0.0970098
	40	31	-0.157518
	40	32	-0.890342
	40	33	-5.37537
	40	34	-1.31686
	40	35	-32.9542
	40	36	-0.886728
	40	37	-2.71437
	40	38	-16.6925
	40	39	-154.243
	40	40	0
	40	41	-189.588
	40	42	-15.3645
	40	43	-3.94702
	40	44	-46.7939
	40	45	-21.2835
	40	46	-5.47122
	41	1	-1.74066
	41	2	-1.1797
	41	3	-26.4372
	41	4	-2.02364
	41	5	-1.51463
	41	6	-0.280956
	41	7	-0.129029
	41	8	-0.0492604
	41	9	-0.10221
	41	10	-0.433835
	41	11	-0.02726
	41	12	-0.029892
	41	13	-0.133904
	41	14	-0.0318086
	41	15	-0.0116303
	41	16	-0.0129387
	41	17	-0.0307278
	41	18	-0.00660257
	41	19	-0.00392142
	41	20	-0.00285454
	41	21	-0.00799152
	41	22	-0.0132023
	41	23	-0.0638103
	41	24	-0.0352395
	41	25	-0.024561
	41	26	-0.0338996
	41	27	-0.113626
	41	28	-0.0512138
	41	29	-0.0364271
	41	30	-0.0840205
	41	31	-0.230465
	41	32	-0.631035
	41	33	-26.6975
	41	34	-1.04293
	41	35	-38.9636
	41	36	-0.817335
	41	37	-0.969121
	41	38	-1.40171
	41	39	-27.4866
	41	40	-189.588
	41	41	0
	41	42	-105.963
	41	43	-65.9345
	41	44	-113.058
	41	45	-18.1029
	41	46	-1.74645
	42	1	-0.132878
	42	2	-0.135244
	42	3	-1.05262
	42	4	-0.863876
	42	5	-1.33404
	42	6	-0.312055
	42	7	-0.147263
	42	8	-0.0409468
	42	9	-0.0629023
	42	10	-0.163804
	42	11	-0.0163496
	42	12	-0.015742
	42	13	-0.0398465
	42	14	-0.0138653
	42	15	-0.00550073
	42	16	-0.00482547
	42	17	-0.00916797
	42	18	-0.00271915
	42	19	-0.00154437
	42	20	-0.000937416
	42	21	-0.00248486
	42	22	-0.00340272
	42	23	-0.0126076
	42	24	-0.00665685
	42	25	-0.00639171
	42	26	-0.00962477
	42	27	-0.0235389
	42	28	-0.0131097
	42	29	-0.0126792
	42	30	-0.0320899
	42	31	-0.0667717
	42	32	-0.134709
	42	33	-0.604451
	42	34	-0.0779209
	42	35	-0.477492
	42	36	-0.0510429
	42	37	-0.0601661
	42	38	-0.141503
	42	39	-1.66261
	42	40	-15.3645
	42	41	-105.963
	42	42	0
	42	43	-117.693
	42	44	-39.6431
	42	45	-33.4582
	42	46	-1.85546
	43	1	-0.167361
	43	2	-0.276071
	43	3	-2.53191
	43	4	-6.00515
	43	5	-32.4914
	43	6	-2.22533
	43	7	-0.381166
	43	8	-0.149985
	43	9	-0.346705
	43	10	-0.395717
	43	11	-0.0482121
	43	12	-0.0566622
	43	13	-0.118669
	43	14	-0.0338394
	43	15	-0.0150772
	43	16	-0.0142738
	43	17	-0.0224327
	43	18	-0.00645943
	43	19	-0.00382406
	43	20	-0.00223956
	43	21	-0.00656387
	43	22	-0.00872448
	43	23	-0.0298371
	43	24	-0.0191056
	43	25	-0.0200072
	43	26	-0.031906
	43	27	-0.0916445
	43	28	-0.0559291
	43	29	-0.0500785
	43	30	-0.162006
	43	31	-0.524645
	43	32	-0.691118
	43	33	-2.8458
	43	34	-0.196731
	43	35	-0.578931
	43	36	-0.0708505
	43	37	-0.0556798
	43	38	-0.0947762
	43	39	-0.596487
	43	40	-3.94702
	43	41	-65.9345
	43	42	-117.693
	43	43	0
	43	44	-212.355
	43	45	-22.0684
	43	46	-3.60265
	44	1	-1.4327
	44	2	-3.7479
	44	3	-106.708
	44	4	-86.9545
	44	5	-100.968
	44	6	-4.84795
	44	7	-0.99694
	44	8	-0.409301
	44	9	-1.58662
	44	10	-3.11364
	44	11	-0.183845
	44	12	-0.238463
	44	13	-0.828713
	44	14	-0.158973
	44	15	-0.0587998
	44	16	-0.0713033
	44	17	-0.11346
	44	18	-0.0247322
	44	19	-0.0145391
	44	20	-0.00948061
[truncated: 118 more rows]

## Sheet: Figure2b
Figure 2b
	Residue number	UMBD [meV]
	1	-14.4714
	2	100.13
	3	273.79
	4	316.788
	5	77.807
	6	172.819
	7	-129.633
	8	-17.2513
	9	222.187
	10	33.6095
	11	153.089
	12	119.064
	13	160.324
	14	86.4554
	15	-5.13445
	16	196.352
	17	-3.16524
	18	-131.823
	19	-32.7326
	20	113.196
	21	92.9572
	22	50.7162
	23	107.905
	24	104.573
	25	-0.154563
	26	301.081
	27	228.555
	28	19.7149
	29	-124.571
	30	141.846
	31	140.475
	32	253.39
	33	-1.37261
	34	-78.3657
	35	0.369956
	36	-74.3165
	37	120.183
	38	24.592
	39	-51.1303
	40	158.637
	41	44.4424
	42	89.3196
	43	32.7901
	44	52.7781
	45	62.451
	46	60.0835

## Sheet: Figure2c
Figure 2c
	Residue number	EprojMBD [meV]
	1	-565.899
	2	-582.146
	3	-617.972
	4	-654.992
	5	-625.405
	6	-479.652
	7	-664.299
	8	-597.489
	9	-504.509
	10	-1031.52
	11	-474.943
	12	-609.589
	13	-1095.14
	14	-573.846
	15	-598.926
	16	-543.94
	17	-1032.89
	18	-640.215
	19	-509.385
	20	-255.454
	21	-572.979
	22	-580.551
	23	-654.566
	24	-376.248
	25	-762.984
	26	-647.369
	27	-510.28
	28	-519.431
	29	-852.608
	30	-631.539
	31	-281.217
	32	-598.338
	33	-798.72
	34	-726.221
	35	-810.642
	36	-455.38
	37	-251.871
	38	-300.606
	39	-437.347
	40	-500.399
	41	-582.837
	42	-232.413
	43	-444.234
	44	-1010.12
	45	-351.564
	46	-612.562

## Sheet: Figure2d
Figure 2d
	Secondary Structure	Secondary structure	VMBD [meV]
	sheet1	sheet1	0
	sheet1	link1	-172.301
	sheet1	helix1	-197.748
	sheet1	loop1	-0.981492
	sheet1	helix2	-41.6693
	sheet1	link2	-73.8215
	sheet1	sheet2	-474.172
	sheet1	disord	-286.092
	sheet1	loop2	-145.542
	sheet1	end	-30.3719
	link1	sheet1	-172.301
	link1	link1	0
	link1	helix1	-634.124
	link1	loop1	-0.295697
	link1	helix2	-75.0256
	link1	link2	-149.666
	link1	sheet2	-22.7772
	link1	disord	-7.79927
	link1	loop2	-239.821
	link1	end	-273.284
	helix1	sheet1	-197.748
	helix1	link1	-634.124
	helix1	helix1	0
	helix1	loop1	-452.955
	helix1	helix2	-962.279
	helix1	link2	-117.81
	helix1	sheet2	-24.6744
	helix1	disord	-6.11422
	helix1	loop2	-10.9198
	helix1	end	-205.373
	loop1	sheet1	-0.981492
	loop1	link1	-0.295697
	loop1	helix1	-452.955
	loop1	loop1	0
	loop1	helix2	-479.366
	loop1	link2	-0.519679
	loop1	sheet2	-3.07416
	loop1	disord	-0.154986
	loop1	loop2	-0.134966
	loop1	end	-0.0734779
	helix2	sheet1	-41.6693
	helix2	link1	-75.0256
	helix2	helix1	-962.279
	helix2	loop1	-479.366
	helix2	helix2	0
	helix2	link2	-317.651
	helix2	sheet2	-201.314
	helix2	disord	-2.18438
	helix2	loop2	-31.5664
	helix2	end	-2.12549
	link2	sheet1	-73.8215
	link2	link1	-149.666
	link2	helix1	-117.81
	link2	loop1	-0.519679
	link2	helix2	-317.651
	link2	link2	0
	link2	sheet2	-166.56
	link2	disord	-1.36528
	link2	loop2	-20.3675
	link2	end	-3.96757
	sheet2	sheet1	-474.172
	sheet2	link1	-22.7772
	sheet2	helix1	-24.6744
	sheet2	loop1	-3.07416
	sheet2	helix2	-201.314
	sheet2	link2	-166.56
	sheet2	sheet2	0
	sheet2	disord	-361.056
	sheet2	loop2	-204.422
	sheet2	end	-3.41891
	disord	sheet1	-286.092
	disord	link1	-7.79927
	disord	helix1	-6.11422
	disord	loop1	-0.154986
	disord	helix2	-2.18438
	disord	link2	-1.36528
	disord	sheet2	-361.056
	disord	disord	0
	disord	loop2	-291.98
	disord	end	-29.0543
	loop2	sheet1	-145.542
	loop2	link1	-239.821
	loop2	helix1	-10.9198
	loop2	loop1	-0.134966
	loop2	helix2	-31.5664
	loop2	link2	-20.3675
	loop2	sheet2	-204.422
	loop2	disord	-291.98
	loop2	loop2	0
	loop2	end	-234.883
	end	sheet1	-30.3719
	end	link1	-273.284
	end	helix1	-205.373
	end	loop1	-0.0734779
	end	helix2	-2.12549
	end	link2	-3.96757
	end	sheet2	-3.41891
	end	disord	-29.0543
	end	loop2	-234.883
	end	end	0

## Sheet: Figure2e
Figure 2e
	Secondary structure	UMBD [meV]
	sheet1	-343.319
	link1	-184.954
	helix1	-6264.69
	loop1	-471.428
	helix2	-3123.06
	link2	253.39
	sheet2	-874.114
	disord	-959.802
	loop2	-1089.96
	end	-181.575

## Sheet: Figure2f
Figure 2f
	Secondary Structure	EMBDproj [meV]
	sheet1	-1766.02
	link1	-1760.05
	helix1	-8876.69
	loop1	-1408.98
	helix2	-5236.24
	link2	-598.338
	sheet2	-2335.58
	disord	-1945.6
	loop2	-2269.6
	end	-964.126

## Sheet: Figure 3a 
Figure 3a				Bottom Inset					Top Inset
	MBD eigenenergies	Contribution to VMBD_AB [eV]			Atom Index	Atom index	VMBD [eV]			Atom index	Atom index	VMBD [eV]
	9.53325	-0.0108978			1	1	0			1	1	0
	9.93503	-0.285196			1	2	3.03476e-07			1	2	-0.000681166
	10.039	-0.151918			1	3	6.44886e-07			1	3	-0.000735148
	10.0895	-0.00528923			1	4	1.25585e-06			1	4	-0.00142555
	10.1061	-0.00646815			1	5	-7.64574e-06			1	5	-0.000460007
	10.1592	-0.00349553			1	6	-3.72245e-06			1	6	0.000596289
	10.7097	-0.393649			1	7	-1.19516e-05			1	7	0.00196108
	10.7338	-0.328829			1	8	1.00611e-06			1	8	-0.00119084
	11.0437	-0.000708308			1	9	1.19074e-06			1	9	-0.00020888
	11.1443	-0.000855526			1	10	9.46572e-07			1	10	-0.00112477
	11.1697	-0.0111968			1	11	3.54018e-07			1	11	-0.000274855
	11.1854	-0.0128051			1	12	1.41662e-06			1	12	-0.000405757
	11.2051	-0.0146697			1	13	1.18625e-06			1	13	0.00017757
	11.3355	-0.317494			1	14	-1.15775e-06			1	14	-0.000929679
	11.3606	-0.31719			1	15	2.97419e-06			1	15	0.000162669
	11.4177	-0.00471388			1	16	3.03247e-06			1	16	0.000139156
	11.4499	-0.00469169			1	17	3.42208e-06			1	17	8.1257e-05
	11.457	-0.0135741			1	18	3.28085e-06			1	18	9.79526e-05
	11.5225	-0.00335065			1	19	2.72755e-06			1	19	0.000156496
	11.5241	-0.00367262			1	20	-6.03942e-06			1	20	-0.00152321
	11.6038	-0.00114994			1	21	1.60107e-06			1	21	3.96101e-05
	11.612	-0.00234458			1	22	1.54498e-06			1	22	3.11047e-05
	11.6653	-0.106369			1	23	1.18918e-06			1	23	3.3948e-06
	11.6696	-0.0201145			1	24	1.03487e-06			1	24	2.16715e-06
	11.8743	-0.174335			1	25	6.10283e-07			1	25	5.38109e-05
	11.9241	-0.25618			1	26	1.15669e-06			1	26	1.50638e-05
	11.9384	-0.321594			1	27	3.49172e-07			1	27	7.56425e-06
	11.9627	-0.191572			1	28	3.46183e-07			1	28	1.48312e-05
	11.9902	-0.397994			1	29	-2.41448e-07			1	29	-8.52559e-07
	12.0035	-0.373364			1	30	-2.44238e-07			1	30	-3.79738e-06
	12.0395	-0.0572644			1	31	-4.91492e-07			1	31	-2.25516e-05
	12.0751	-0.0831308			1	32	1.85673e-06			1	32	3.36034e-06
	12.083	-0.0207894			1	33	1.54625e-07			1	33	-6.3205e-07
	12.0876	-0.127589			1	34	1.49291e-07			1	34	1.1834e-06
	12.0899	-0.13159			1	35	-1.98681e-07			1	35	9.34602e-07
	12.0922	-0.13237			1	36	-2.10582e-07			1	36	-7.66754e-07
	12.1523	-0.390143			1	37	-1.13691e-06			1	37	-4.15289e-05
	12.1663	-0.179743			1	38	-1.1226e-06			1	38	-1.39851e-05
	12.1697	-0.0992593			1	39	-1.37269e-06			1	39	-1.30089e-05
	12.1789	-0.0151285			1	40	-1.26088e-06			1	40	-2.60403e-05
	12.193	-0.0693788			1	41	-1.38251e-06			1	41	-1.25828e-05
	12.2056	-0.0298807			1	42	-1.23924e-06			1	42	-1.89893e-05
	12.223	-0.160575			1	43	-1.13823e-06			1	43	4.65414e-06
	12.231	-0.0805047			1	44	-9.64609e-07			1	44	-1.60423e-05
	12.2453	-0.116607			1	45	-5.44799e-07			1	45	-1.29882e-06
	12.2501	-0.0723299			1	46	-4.97806e-07			1	46	-2.71588e-06
	12.2716	-0.0811614			1	47	-5.16717e-07			1	47	-2.90997e-06
	12.2872	-0.138008			1	48	-4.41206e-07			1	48	-3.41524e-06
	12.2942	-0.0358974			1	49	-2.89701e-07			1	49	-2.92883e-05
	12.3103	-0.0169251			1	50	-5.97198e-07			1	50	5.72945e-05
	12.3144	-0.154031			1	51	-2.24333e-07			1	51	-2.6042e-05
	12.3209	-0.0214264			1	52	-1.97135e-07			1	52	-4.31062e-05
	12.3361	-0.00776849			1	53	-5.19634e-08			1	53	-2.59881e-05
	12.3425	-0.0814711			1	54	-5.68858e-08			1	54	-4.73533e-05
	12.3537	-0.114404			1	55	-9.91231e-09			1	55	-7.66521e-05
	12.3607	-0.0451184			1	56	-8.85652e-07			1	56	6.93576e-05
	12.3635	-0.0128031			1	57	-1.27411e-07			1	57	-4.77914e-06
	12.3651	-0.124031			1	58	-9.74525e-08			1	58	-5.71679e-06
	12.3738	-0.0374555			1	59	2.14792e-09			1	59	-3.38228e-06
	12.3801	-0.0393708			1	60	-7.36984e-09			1	60	-5.01859e-06
	12.3938	-0.00899953			1	61	5.28817e-09			1	61	2.27574e-05
	12.3977	-0.0791053			1	62	1.63613e-08			1	62	9.31088e-06
	12.4058	-0.0797039			1	63	3.67636e-09			1	63	1.12598e-05
	12.4117	-0.00560556			1	64	2.65303e-10			1	64	2.48996e-05
	12.4209	-0.144443			1	65	-1.87079e-09			1	65	1.76146e-05
	12.4291	-0.0109027			1	66	-3.80873e-09			1	66	2.74807e-05
	12.4297	-0.0114025			1	67	-3.52351e-09			1	67	4.50309e-05
	12.4348	-0.000261147			1	68	2.43806e-08			1	68	1.31563e-06
	12.4375	-0.00789186			1	69	2.08981e-09			1	69	2.63532e-06
	12.4416	-0.0017296			1	70	1.79499e-11			1	70	3.92867e-06
	12.4421	-0.000626542			1	71	-1.82388e-09			1	71	3.27519e-06
	12.4439	-0.00453578			1	72	-2.75217e-09			1	72	3.94829e-06
	12.4444	-0.0129102			1	73	-1.99398e-09			1	73	-1.43226e-05
	12.4478	-0.00351727			1	74	-4.78337e-09			1	74	-7.95788e-06
	12.485	-0.00798693			1	75	-4.60584e-10			1	75	-7.38609e-06
	12.4862	-0.00263283			1	76	-1.41915e-09			1	76	-1.03979e-05
	12.4902	-0.0172452			1	77	2.48308e-09			1	77	-9.37058e-06
	12.4922	-0.00240062			1	78	1.17345e-09			1	78	-1.41887e-05
	12.4945	-0.00278195			1	79	3.10193e-09			1	79	-2.73972e-05
	12.5009	-0.00234987			1	80	-5.56008e-09			1	80	2.55652e-06
	12.5016	-0.00318864			1	81	-1.10545e-09			1	81	-1.7667e-06
	12.5045	-0.000645598			1	82	-1.12788e-09			1	82	-9.2017e-07
	12.5063	-0.00672095			1	83	8.0953e-10			1	83	-1.92509e-06
	12.5107	-0.00413			1	84	7.18523e-11			1	84	-1.94974e-06
	12.5737	-0.0122568			1	85	5.73436e-08			1	85	-0.000201174
	12.5825	-0.0612409			1	86	1.54509e-08			1	86	-8.78215e-06
	12.5916	-0.0251668			1	87	1.17716e-07			1	87	-0.000123703
	12.5946	-0.152646			1	88	9.7307e-08			1	88	-0.000178257
	12.6185	-0.0319478			1	89	3.87987e-07			1	89	-0.00026733
	12.6366	-0.0101091			1	90	3.33597e-07			1	90	-0.000255906
	12.6379	-0.00500826			1	91	5.97041e-07			1	91	-0.000277148
	12.6533	-0.00125604			1	92	5.7634e-09			1	92	1.50891e-05
	12.6613	-0.000659192			1	93	1.78076e-08			1	93	-7.70395e-06
	12.6904	-0.00857247			1	94	1.29534e-08			1	94	-2.12736e-05
	12.7114	-0.00110805			1	95	2.23419e-07			1	95	-2.71202e-05
	12.7174	-0.00179129			1	96	1.79596e-07			1	96	-9.14703e-05
	12.7241	-0.00734517			1	97	-6.65634e-08			1	97	-9.31919e-07
	12.7347	-0.00667239			1	98	-2.39454e-07			1	98	7.01191e-06
	12.7406	-0.00218126			1	99	-1.45794e-07			1	99	-3.03181e-06
	12.7631	-0.00908592			1	100	4.59968e-07			1	100	7.5567e-06
	12.7846	-0.0101443			1	101	1.9054e-06			1	101	2.23445e-06
	12.8009	-0.0779468			1	102	2.472e-06			1	102	-1.12927e-05
	12.8034	-0.0181625			1	103	3.0319e-06			1	103	-4.21023e-05
	12.8211	-0.000232911			1	104	-5.97403e-07			1	104	-3.03345e-05
	12.8274	-0.000745619			1	105	8.5525e-08			1	105	-3.23247e-06
	12.8346	-0.00192148			1	106	-7.01872e-07			1	106	-1.216e-05
	12.8389	-0.00131858			1	107	2.12336e-08			1	107	5.01868e-06
	12.8682	-0.00762706			1	108	-1.50273e-07			1	108	3.97082e-05
	12.8708	-0.0075538			1	109	1.39022e-07			1	109	4.41777e-05
	12.8772	-0.00677802			1	110	3.0931e-07			1	110	3.00821e-05
	12.8823	-0.00607722			1	111	8.05312e-07			1	111	3.7457e-05
	12.8995	-0.00332651			1	112	-3.45892e-07			1	112	3.54823e-05
	12.9113	-0.0022763			1	113	3.76748e-07			1	113	4.4167e-05
	12.9358	-0.0120672			1	114	-1.53529e-06			1	114	-4.47761e-06
	12.9378	-0.0239907			1	115	-2.61723e-06			1	115	-5.58174e-05
	12.941	-0.00054963			1	116	-1.2994e-06			1	116	8.88407e-06
	12.9471	-0.0256752			1	117	-1.8597e-06			1	117	-3.42355e-05
	12.9566	-0.0233809			1	118	-1.36519e-06			1	118	3.45028e-05
	12.959	-0.0414393			1	119	-2.70552e-06			1	119	4.27384e-05
	12.9707	-0.100331			1	120	-1.52442e-06			1	120	-0.000106946
	12.9835	-0.0498022			1	121	1.94773e-07			1	121	-1.48534e-06
	12.9981	-0.0450303			1	122	-3.22883e-08			1	122	2.05956e-05
	12.9995	-0.154989			1	123	5.52269e-08			1	123	-5.69457e-05
	13.0007	-0.177135			1	124	-9.24769e-08			1	124	-1.51224e-05
	13.0072	-0.146546			1	125	1.35493e-06			1	125	-5.8071e-05
	13.0149	-0.0881537			1	126	-7.94452e-07			1	126	1.37758e-05
	13.0209	-0.0338552			1	127	2.02188e-06			1	127	-4.7093e-05
	13.0268	-0.0396145			1	128	8.79839e-06			1	128	-0.000156288
	13.0381	-0.063563			1	129	7.07889e-06			1	129	-0.000132002
	13.0492	-0.0238416			1	130	1.36116e-05			1	130	-0.000105713
	13.0609	-0.0880237			1	131	-1.68358e-06			1	131	-5.38653e-05
	13.0666	-0.087548			1	132	7.90091e-07			1	132	-3.71766e-05
	13.077	-0.0288508			1	133	7.98811e-06			1	133	-0.000531204
	13.0919	-0.0644673			1	134	3.68373e-07			1	134	6.77195e-06
	13.0974	-0.0186053			1	135	1.39918e-06			1	135	-4.65637e-07
	13.1151	-0.0619362			1	136	-1.06633e-07			1	136	9.69433e-06
	13.1214	-0.0578129			1	137	1.28072e-06			1	137	-2.1566e-05
	13.1339	-0.0127201			1	138	3.07089e-06			1	138	-4.89244e-05
	13.1412	-0.0374783			1	139	5.48322e-06			1	139	-2.03276e-06
	13.1434	-0.00556113			1	140	5.42324e-06			1	140	1.24566e-05
	13.147	-0.0190411			1	141	-2.75561e-06			1	141	-0.00011003
	13.1557	-0.0256752			1	142	1.79204e-06			1	142	-0.000110415
	13.1617	-0.0164192			1	143	-4.94473e-06			1	143	-3.62956e-05
	13.1626	-0.0335824			1	144	5.82579e-06			1	144	1.49686e-06
	13.1652	-0.00490669			1	145	3.0494e-06			1	145	9.65274e-07
	13.1667	-0.0154242			1	146	5.36111e-06			1	146	-2.28245e-05
	13.1737	-0.0715864			1	147	1.45875e-06			1	147	-2.23688e-05
	13.1818	-0.0438001			1	148	3.67258e-06			1	148	-8.10977e-07
	13.1978	-0.0763995			1	149	3.98297e-06			1	149	-1.22737e-05
	13.2161	-0.0445893			1	150	2.58808e-07			1	150	5.77713e-05
	13.2251	-0.0149119			1	151	1.57266e-06			1	151	-2.86608e-05
	13.2262	-0.01127			1	152	3.56431e-06			1	152	-9.66992e-05
	13.2277	-0.0228798			1	153	-2.10427e-06			1	153	-4.53584e-05
	13.2313	-0.0191763			1	154	-7.84564e-07			1	154	0.000150218
	13.2323	-0.0112624			1	155	-8.59561e-07			1	155	-1.67284e-05
	13.2363	-0.0253798			1	156	-2.42532e-06			1	156	-0.000173816
	13.2414	-0.0205138			1	157	-3.54278e-07			1	157	-0.000426659
	13.2443	-0.0143445			1	158	-9.39804e-07			1	158	0.000113747
	13.2467	-0.0269011			1	159	7.44382e-07			1	159	3.61185e-05
	13.2497	-0.0458445			1	160	6.08054e-07			1	160	-2.1209e-06
	13.2589	-0.0156447			1	161	2.91566e-07			1	161	-4.24252e-05
	13.2599	-0.0206953			1	162	2.34315e-07			1	162	8.11388e-05
	13.2626	-0.0142346			1	163	1.96692e-06			1	163	-1.07056e-06
	13.2631	-0.00380443			1	164	1.72096e-06			1	164	-2.42847e-05
	13.2672	-0.00286547			1	165	9.28393e-07			1	165	9.34687e-06
	13.2695	-0.00482416			1	166	8.15029e-07			1	166	4.73098e-05
	13.2776	-0.0146948			2	1	3.03476e-07			2	1	-0.000681166
	13.2783	-0.0199463			2	2	0			2	2	0
	13.2864	-0.0204512			2	3	4.2659e-07			2	3	0.000189482
	13.2902	-0.0121416			2	4	3.00637e-07			2	4	-0.00117231
	13.2984	-0.0123741			2	5	6.75951e-07			2	5	0.000446165
	13.3034	-0.0174451			2	6	4.19466e-07			2	6	-0.00106017
	13.3039	-0.0174291			2	7	4.72251e-07			2	7	-0.000467333
	13.3183	-0.00938016			2	8	-6.46815e-08			2	8	-0.000518195
	13.3411	-0.0925072			2	9	7.62462e-08			2	9	-6.01976e-06
	13.3502	-0.119943			2	10	5.24592e-08			2	10	-0.000335536
	13.3794	-0.0481807			2	11	-1.04322e-07			2	11	0.00011258
	13.4382	-0.00540707			2	12	-1.15655e-07			2	12	-8.85602e-05
	13.4508	-0.0437127			2	13	-4.08094e-07			2	13	-0.000229748
	13.4591	-0.0516323			2	14	-3.74777e-07			2	14	-0.000146543
	13.4725	0.000633402			2	15	-5.32546e-07			2	15	-8.13428e-05
	13.4927	-0.0579001			2	16	-4.90226e-07			2	16	-5.83908e-05
	13.5055	-0.00128842			2	17	-4.88729e-07			2	17	-1.83004e-05
	13.5274	-0.00279903			2	18	-4.50765e-07			2	18	-4.29214e-05
	13.5356	-0.0114572			2	19	-3.72327e-07			2	19	-1.11935e-05
	13.5493	-0.0080931			2	20	-2.07121e-07			2	20	-3.83071e-05
	13.5724	-0.0134147			2	21	-2.50359e-07			2	21	-1.17009e-05
	13.5764	-0.0057221			2	22	-2.17388e-07			2	22	-2.83276e-06
	13.5834	-0.00690927			2	23	-1.67635e-07			2	23	2.48091e-06
	13.5853	-0.0035534			2	24	-1.43211e-07			2	24	-8.71062e-06
	13.5884	-0.00658717			2	25	-3.9863e-08			2	25	1.97754e-05
	13.5922	-0.0184427			2	26	-1.4008e-07			2	26	3.30396e-05
	13.5989	-0.0149381			2	27	1.16255e-08			2	27	6.87078e-06
	13.6093	-0.0395068			2	28	7.81945e-09			2	28	-1.12377e-06
	13.6195	-0.0130316			2	29	1.1176e-07			2	29	4.89224e-06
	13.6266	-0.0167893			2	30	1.06956e-07			2	30	-7.58869e-07
	13.6274	-0.00757275			2	31	1.45257e-07			2	31	-1.84145e-07
	13.6298	-0.0155569			2	32	-2.47129e-07			2	32	3.78403e-05
	13.6379	-0.0124864			2	33	-6.81661e-09			2	33	2.14397e-08
	13.6462	-0.00767348			2	34	-5.89512e-09			2	34	-1.07607e-06
	13.647	-0.0107652			2	35	5.79059e-08			2	35	6.72085e-07
	13.648	-0.0300156			2	36	5.72899e-08			2	36	-1.51536e-08
	13.6533	-0.0153807			2	37	2.79271e-07			2	37	-1.22088e-05
	13.6608	-0.025082			2	38	2.71478e-07			2	38	-1.99301e-05
	13.6663	-0.0100342			2	39	3.30468e-07			2	39	4.19149e-06
	13.6671	-0.00192417			2	40	2.9594e-07			2	40	-4.22855e-07
	13.6741	-0.010036			2	41	3.13328e-07			2	41	1.34585e-05
	13.6763	-0.0024354			2	42	2.74497e-07			2	42	4.82947e-06
	13.6843	-0.0131662			2	43	2.43806e-07			2	43	3.87293e-05
	13.6883	-0.026632			2	44	2.31953e-07			2	44	-1.15923e-05
	13.6981	-0.00176058			2	45	1.28761e-07			2	45	5.93064e-07
	13.7017	-0.0199735			2	46	1.13901e-07			2	46	8.20991e-07
	13.714	-0.00853466			2	47	1.21519e-07			2	47	6.05976e-07
	13.7397	0.0128678			2	48	1.03422e-07			2	48	1.15771e-07
	13.7453	0.0109775			2	49	5.09163e-08			2	49	5.08474e-05
	13.7579	-0.0017837			2	50	1.23117e-07			2	50	2.91751e-05
	13.7663	0.00403273			2	51	3.02328e-08			2	51	1.76436e-05
	13.7708	-0.00538911			2	52	3.44453e-08			2	52	1.69567e-05
	13.7747	0.0147491			2	53	2.30618e-09			2	53	6.0101e-06
	13.7822	-0.0307172			2	54	8.30099e-09			2	54	2.26456e-05
	13.7927	0.00616534			2	55	-1.25014e-09			2	55	1.22495e-05
	13.8006	-0.000686148			2	56	1.87987e-07			2	56	3.37499e-05
	13.8038	0.00983886			2	57	1.95336e-08			2	57	1.74012e-06
	13.8159	-0.00257445			2	58	2.06187e-08			2	58	1.23311e-06
	13.8219	-0.00118345			2	59	-3.61261e-09			2	59	-3.39285e-07
	13.8255	-0.0132519			2	60	1.01584e-09			2	60	5.29502e-06
	13.8324	0.00199895			2	61	-5.18351e-09			2	61	-2.33891e-05
	13.8393	0.00404305			2	62	-7.72615e-09			2	62	-1.55964e-05
	13.8441	0.00519108			2	63	-5.39806e-09			2	63	-1.17647e-05
	13.8544	0.0056938			2	64	-4.30343e-09			2	64	-6.13001e-06
	13.8608	0.0161999			2	65	-3.56472e-09			2	65	-1.00979e-05
	13.8636	-0.000379811			2	66	-2.88722e-09			2	66	-1.36116e-05
	13.8736	0.00359457			2	67	-2.28658e-09			2	67	-2.63492e-05
	13.8781	0.00748897			2	68	-8.26368e-09			2	68	-1.41901e-05
	13.8947	0.0121488			2	69	-2.83521e-09			2	69	-1.65631e-06
	13.8982	0.0151768			2	70	-1.9187e-09			2	70	2.61563e-07
	13.8997	0.0045477			2	71	-1.19802e-09			2	71	-2.40515e-07
	13.92	0.00171708			2	72	-8.00315e-10			2	72	-2.9835e-06
	13.9247	0.0106345			2	73	-1.18034e-09			2	73	1.86914e-05
	13.9276	0.0355347			2	74	-1.2059e-09			2	74	7.22974e-06
	13.9438	0.00308579			2	75	-1.61712e-09			2	75	1.82427e-05
	13.9707	0.0172077			2	76	-1.17824e-09			2	76	-2.16121e-06
	13.9799	0.0128267			2	77	-1.7521e-09			2	77	1.97475e-05
	13.9874	0.00177816			2	78	-1.21205e-09			2	78	3.14699e-06
	13.9919	0.0033192			2	79	-1.30917e-09			2	79	4.8334e-05
	14.0151	0.00931716			2	80	-1.51224e-09			2	80	-2.54936e-06
	14.0212	0.00818885			2	81	-6.13174e-10			2	81	2.77046e-06
	14.029	0.0069946			2	82	-3.94473e-10			2	82	-1.84386e-06
	14.0377	0.020917			2	83	-6.84006e-10			2	83	8.75512e-07
	14.0415	0.0322723			2	84	-2.98075e-10			2	84	-4.52755e-07
	14.0461	0.00978143			2	85	-4.8081e-09			2	85	0.00010591
	14.0548	0.0140891			2	86	-9.14295e-10			2	86	4.52196e-05
	14.0558	0.00314788			2	87	-1.23763e-08			2	87	-6.55229e-05
	14.0622	0.00233617			2	88	-5.79325e-09			2	88	0.000117004
	14.0635	0.00434238			2	89	-4.53918e-08			2	89	-0.000228957
	14.0662	0.00440136			2	90	-2.93107e-08			2	90	0.000222346
	14.0812	0.00288683			2	91	-4.1007e-08			2	91	-0.00114217
	14.0907	0.0110474			2	92	-8.9508e-10			2	92	3.26476e-05
	14.0923	0.0222396			2	93	-5.94748e-10			2	93	-3.01691e-06
	14.0986	0.00896993			2	94	1.24742e-09			2	94	8.87969e-07
	14.1041	0.0126616			2	95	-2.7191e-08			2	95	1.67399e-05
	14.1133	0.00561526			2	96	-1.41267e-08			2	96	7.17232e-05
	14.1198	0.0116317			2	97	-1.25908e-07			2	97	2.61965e-05
	14.1258	0.00688966			2	98	-1.70279e-07			2	98	3.82318e-05
	14.1293	0.0128442			2	99	-3.04923e-08			2	99	1.38407e-06
	14.1375	0.00853872			2	100	-1.35029e-07			2	100	1.02498e-05
	14.1429	0.00543781			2	101	-2.83846e-07			2	101	-1.27482e-05
	14.1438	0.00881222			2	102	-5.44943e-07			2	102	-1.74457e-05
	14.1496	0.00696989			2	103	-5.12731e-07			2	103	-3.03863e-05
	14.1506	0.011676			2	104	2.51617e-07			2	104	4.78614e-05
	14.1543	0.0207083			2	105	7.58904e-08			2	105	3.90065e-05
	14.1601	0.00611718			2	106	1.83378e-07			2	106	8.04998e-06
	14.1696	0.00581824			2	107	-1.6078e-07			2	107	4.3e-05
	14.1755	0.00148197			2	108	-3.4356e-07			2	108	4.62107e-05
	14.1776	0.00264134			2	109	-2.61678e-07			2	109	4.01698e-06
	14.1805	0.00303564			2	110	-3.50225e-07			2	110	-9.68539e-06
	14.1816	-0.000153255			2	111	-6.09697e-07			2	111	1.94965e-05
	14.1863	0.00163174			2	112	-4.28652e-07			2	112	4.96726e-05
	14.1903	-0.0052608			2	113	-4.36469e-07			2	113	1.80832e-06
	14.1909	-0.000534454			2	114	3.30145e-07			2	114	2.853e-06
	14.1991	0.00229891			2	115	3.39531e-07			2	115	9.86219e-05
	14.2009	0.0030728			2	116	2.95985e-07			2	116	-1.0883e-05
	14.2076	-0.00280757			2	117	5.19604e-07			2	117	0.000101655
	14.2144	0.0037488			2	118	6.03445e-07			2	118	7.08812e-05
	14.2192	0.00224885			2	119	6.95757e-07			2	119	3.5412e-05
	14.2243	0.000107697			2	120	7.58981e-07			2	120	-3.14054e-05
	14.2248	0.0107062			2	121	6.32226e-08			2	121	-1.85073e-05
	14.2286	0.00108591			2	122	2.53118e-07			2	122	2.27497e-05
	14.2311	0.00160201			2	123	2.90145e-07			2	123	-3.52296e-05
	14.2369	-0.00133796			2	124	1.43757e-07			2	124	1.35849e-05
	14.2406	-0.00190244			2	125	1.88236e-07			2	125	3.49287e-05
	14.2431	0.0185139			2	126	1.77194e-07			2	126	-1.27906e-05
	14.2467	-0.00688929			2	127	1.17074e-07			2	127	2.75187e-05
	14.2546	0.00266755			2	128	-3.69701e-07			2	128	0.000136453
	14.2585	0.00264489			2	129	9.1113e-07			2	129	0.000208145
	14.261	-0.00135363			2	130	7.2784e-07			2	130	0.000124742
	14.2623	0.00360204			2	131	-6.25257e-07			2	131	2.33664e-05
	14.2669	0.00166809			2	132	-6.82996e-07			2	132	0.000118012
	14.2678	0.00729924			2	133	-1.44474e-06			2	133	-5.30726e-05
	14.2731	0.0030002			2	134	-8.39659e-08			2	134	8.71684e-07
	14.2802	0.0064027			2	135	-1.55222e-07			2	135	1.24714e-05
	14.2832	0.000130038			2	136	-5.26233e-09			2	136	-8.46038e-06
	14.2845	0.00192544			2	137	-9.43103e-08			2	137	3.30394e-05
	14.2874	0.00623788			2	138	-2.21372e-07			2	138	7.83782e-05
	14.2967	0.00502052			2	139	-4.98986e-07			2	139	5.55556e-05
	14.3005	0.000225249			2	140	-3.4856e-07			2	140	4.51076e-05
	14.3031	0.000681323			2	141	1.11395e-06			2	141	0.00010637
	14.3087	0.0028624			2	142	1.66273e-07			2	142	9.40903e-05
	14.3217	0.000909379			2	143	1.26975e-06			2	143	5.27149e-05
	14.3227	-0.000822519			2	144	-6.36997e-07			2	144	7.37827e-06
	14.325	-0.000382214			2	145	-3.4208e-07			2	145	-4.50337e-06
	14.3283	-0.00348182			2	146	-6.71624e-07			2	146	-1.37887e-05
	14.3308	0.000992242			2	147	6.93827e-08			2	147	4.09741e-05
	14.3378	-0.000508091			2	148	-3.34959e-07			2	148	2.38877e-05
	14.3421	0.00122971			2	149	-4.94858e-07			2	149	5.49922e-07
	14.3423	-0.00041805			2	150	1.24084e-07			2	150	3.49962e-05
	14.349	0.00216262			2	151	2.70782e-07			2	151	0.000100029
	14.3538	0.00035384			2	152	9.80332e-07			2	152	9.60306e-05
	14.3586	0.00213304			2	153	9.7721e-07			2	153	6.35906e-05
	14.3639	0.000113883			2	154	3.51773e-07			2	154	5.55569e-05
	14.3697	0.00124459			2	155	4.32264e-07			2	155	-2.07617e-06
	14.3785	0.00116613			2	156	7.61693e-07			2	156	-8.01924e-07
	14.3819	-0.000447626			2	157	7.86027e-09			2	157	3.542e-05
	14.386	0.00797812			2	158	2.90818e-07			2	158	1.87142e-05
	14.3886	0.0102637			2	159	-2.78437e-07			2	159	-7.95334e-06
	14.3923	-0.00301548			2	160	-2.44544e-07			2	160	-1.7923e-05
	14.3986	0.0108245			2	161	1.19267e-07			2	161	-2.30807e-05
	14.4	0.00371472			2	162	-7.83695e-08			2	162	5.44259e-06
	14.4114	0.0060117			2	163	-3.47486e-07			2	163	-4.02546e-06
	14.4139	0.00180874			2	164	-3.84229e-07			2	164	-2.02154e-05
	14.4184	0.00648242			2	165	-3.98921e-07			2	165	-1.3279e-05
	14.4196	0.000153666			2	166	-1.37973e-07			2	166	1.10224e-05
	14.4294	0.00901631			3	1	6.44886e-07			3	1	-0.000735148
	14.435	0.000586424			3	2	4.2659e-07			3	2	0.000189482
	14.4362	0.00883007			3	3	0			3	3	0
	14.4411	0.0164147			3	4	9.22201e-06			3	4	-0.00203476
	14.4419	0.00526802			3	5	-2.73958e-05			3	5	0.000572729
	14.4518	0.00508288			3	6	1.70484e-05			3	6	-0.00139034
	14.4526	0.0055576			3	7	-8.38844e-06			3	7	0.000877622
	14.4647	0.0113048			3	8	1.73812e-06			3	8	5.13234e-05
	14.4727	0.00601675			3	9	3.74943e-06			3	9	-0.0001836
	14.4782	0.0515314			3	10	2.59729e-06			3	10	-0.000424264
	14.4873	0.0137629			3	11	-8.16281e-06			3	11	-2.37821e-06
	14.4889	0.0271114			3	12	7.4466e-06			3	12	-0.000235869
	14.4949	0.0150299			3	13	5.21536e-06			3	13	7.70268e-05
	14.501	0.017776			3	14	1.68068e-06			3	14	-0.00017846
	14.5196	0.0506807			3	15	8.22508e-06			3	15	8.51017e-05
	14.5253	0.0112052			3	16	1.02813e-05			3	16	1.7634e-05
	14.5277	0.00664784			3	17	9.58939e-06			3	17	4.27187e-05
	14.5476	0.0454063			3	18	9.33507e-06			3	18	7.75192e-06
	14.5549	0.0146494			3	19	7.55426e-06			3	19	4.21042e-05
	14.5766	0.0216375			3	20	-5.32709e-06			3	20	0.000136173
	14.6211	0.0258919			3	21	4.82352e-06			3	21	1.79665e-05
	14.6428	0.0772662			3	22	4.62021e-06			3	22	7.73546e-06
	14.6721	0.0152261			3	23	3.441e-06			3	23	3.68642e-06
	14.6834	0.0243979			3	24	2.73577e-06			3	24	-3.28126e-06
	14.7012	0.0519672			3	25	1.53794e-06			3	25	2.20498e-05
	14.7287	0.094387			3	26	3.03466e-06			3	26	3.26298e-06
	14.7361	0.0161738			3	27	9.60855e-07			3	27	5.92644e-06
	14.7496	0.0407859			3	28	7.20629e-07			3	28	4.8224e-06
	14.7524	0.0326728			3	29	-5.78701e-07			3	29	2.63666e-06
	14.7627	0.0591791			3	30	-7.87486e-07			3	30	-1.27599e-06
	14.7695	0.00578863			3	31	-1.30813e-06			3	31	-1.77572e-06
	14.7811	0.0314229			3	32	4.99038e-06			3	32	-7.99844e-06
	14.7932	0.0346085			3	33	4.17369e-07			3	33	6.33703e-08
	14.8194	0.00140063			3	34	3.39628e-07			3	34	3.05564e-07
	14.8315	0.0127596			3	35	-4.89812e-07			3	35	4.55763e-07
	14.8394	0.0159078			3	36	-5.95714e-07			3	36	-5.17861e-07
	14.8438	0.00780803			3	37	-2.88862e-06			3	37	-1.07242e-05
	14.8595	0.00333231			3	38	-2.87671e-06			3	38	1.64543e-06
	14.8644	-0.00872913			3	39	-3.42244e-06			3	39	-5.50448e-06
	14.8782	0.00433587			3	40	-3.21988e-06			3	40	-9.76718e-06
	14.882	-0.00142472			3	41	-3.41957e-06			3	41	-9.2504e-06
	14.8862	-0.00221425			3	42	-3.10637e-06			3	42	-8.12715e-06
	14.8897	0.0045422			3	43	-2.8119e-06			3	43	-1.28953e-05
	14.8941	0.00976854			3	44	-2.4941e-06			3	44	6.12669e-07
	14.9012	0.00139887			3	45	-1.3755e-06			3	45	-4.05022e-07
	14.9032	0.00114622			3	46	-1.25334e-06			3	46	-1.50116e-06
	14.9126	0.00559373			3	47	-1.29195e-06			3	47	-1.36239e-06
	14.9134	0.00938341			3	48	-1.08069e-06			3	48	-9.05592e-07
	14.9199	0.00855694			3	49	-6.73157e-07			3	49	-2.14713e-05
	14.9234	0.00391845			3	50	-1.42939e-06			3	50	7.86345e-06
	14.9243	0.00248852			3	51	-5.20164e-07			3	51	-1.18937e-05
	14.9272	0.00754034			3	52	-4.39999e-07			3	52	-1.62046e-05
	14.9375	0.00528654			3	53	-1.15735e-07			3	53	-9.63289e-06
	14.9397	0.000785858			3	54	-1.18956e-07			3	54	-1.65486e-05
	14.9434	-0.00430665			3	55	-1.84707e-08			3	55	-2.28717e-05
	14.9636	0.00331602			3	56	-2.15533e-06			3	56	8.52498e-06
	14.9659	0.00438736			3	57	-3.02724e-07			3	57	-1.5359e-06
	14.972	0.00146728			3	58	-2.18403e-07			3	58	-2.35503e-06
	14.9753	0.00443894			3	59	5.78203e-09			3	59	-1.16504e-06
	14.9858	0.00422776			3	60	-1.27522e-08			3	60	-2.22248e-06
	14.9869	0.0140544			3	61	1.35544e-08			3	61	8.24685e-06
	14.9962	0.00919238			3	62	3.80882e-08			3	62	3.84995e-06
	15.001	0.00333597			3	63	1.07279e-08			3	63	4.26376e-06
	15.0085	0.00340244			3	64	3.07889e-09			3	64	8.57722e-06
	15.0095	0.00702839			3	65	-1.63048e-09			3	65	6.29356e-06
	15.0097	0.00104924			3	66	-5.39824e-09			3	66	1.02726e-05
	15.0169	0.00134171			3	67	-5.44181e-09			3	67	1.7542e-05
	15.0225	0.00397907			3	68	5.62166e-08			3	68	3.40853e-06
	15.0307	-0.0001346			3	69	6.32639e-09			3	69	8.52197e-07
	15.0348	-0.00606393			3	70	1.29554e-09			3	70	1.41298e-06
	15.0494	0.000988265			3	71	-2.99391e-09			3	71	8.63998e-07
	15.0656	0.00599951			3	72	-4.38313e-09			3	72	1.69736e-06
	15.0711	-0.00667955			3	73	-3.61749e-09			3	73	-4.689e-06
	15.0722	-0.001575			3	74	-8.49945e-09			3	74	-1.69912e-06
	15.0739	-0.00288055			3	75	-8.07112e-10			3	75	-3.19451e-06
	15.0818	-0.000175382			3	76	-2.5732e-09			3	76	-3.08841e-06
	15.1021	-0.0166681			3	77	4.01113e-09			3	77	-3.74711e-06
	15.1112	-0.00331427			3	78	1.40988e-09			3	78	-4.4822e-06
	15.1199	-0.009749			3	79	4.27985e-09			3	79	-1.06535e-05
	15.125	-0.00133407			3	80	-9.69786e-09			3	80	2.44537e-06
	15.1303	-0.00320004			3	81	-1.88864e-09			3	81	-6.74324e-07
	15.1374	-0.00041675			3	82	-1.79442e-09			3	82	-3.06629e-07
	15.1401	-0.00296451			3	83	1.29673e-09			3	83	-5.25854e-07
	15.1494	-0.00416289			3	84	7.71039e-11			3	84	-6.33584e-07
	15.1593	-0.000259193			3	85	7.50168e-08			3	85	-6.06832e-05
	15.1657	-0.00521447			3	86	1.91129e-08			3	86	-9.27724e-06
	15.1687	-0.000278323			3	87	1.71154e-07			3	87	-2.28697e-05
	15.1754	0.00180267			3	88	1.13715e-07			3	88	-4.47786e-05
	15.1813	-0.00471048			3	89	5.42794e-07			3	89	-1.52979e-05
	15.184	-0.00195476			3	90	3.48398e-07			3	90	-5.55135e-05
	15.1945	-0.000777724			3	91	6.79659e-07			3	91	0.000137278
	15.2003	0.00497795			3	92	6.76668e-09			3	92	2.71713e-07
	15.2055	0.0244013			3	93	2.95133e-08			3	93	-1.52784e-06
	15.2101	0.00463936			3	94	1.33444e-08			3	94	-5.15903e-06
	15.2247	-0.000817761			3	95	3.79257e-07			3	95	-7.6693e-06
	15.2268	0.00211995			3	96	1.68497e-07			3	96	-1.8227e-05
	15.2336	0.00938071			3	97	6.84338e-08			3	97	-8.98944e-06
	15.2369	0.00132182			3	98	1.18493e-07			3	98	-8.03361e-06
	15.2439	0.00929568			3	99	-3.95123e-07			3	99	-7.78364e-07
	15.2455	0.00556587			3	100	2.42394e-06			3	100	3.71695e-06
	15.2563	0.0152979			3	101	6.12079e-06			3	101	9.73001e-06
	15.269	0.00352841			3	102	5.9124e-06			3	102	4.43313e-06
	15.2719	0.0374645			3	103	6.11198e-06			3	103	-5.94057e-06
	15.2833	0.0013905			3	104	-1.70715e-06			3	104	-2.93798e-05
	15.2882	0.0170011			3	105	1.50369e-07			3	105	-1.77585e-05
	15.2934	0.00451129			3	106	-2.18132e-06			3	106	-7.63081e-06
	15.3039	0.00908014			3	107	1.32101e-07			3	107	-1.47664e-05
	15.3088	0.0115728			3	108	-2.44244e-07			3	108	-3.85811e-06
	15.3149	0.0132468			3	109	2.644e-07			3	109	9.99873e-06
	15.332	0.00979084			3	110	3.78636e-07			3	110	1.17533e-05
	15.3362	0.0141574			3	111	1.47066e-06			3	111	8.40505e-06
	15.3369	0.00360585			3	112	-5.22487e-07			3	112	-3.33736e-06
	15.3502	0.00108056			3	113	1.17498e-07			3	113	1.40926e-05
	15.3542	-0.000238452			3	114	-4.37772e-06			3	114	-1.51654e-06
	15.3573	0.0137998			3	115	-7.54409e-06			3	115	-5.70694e-05
	15.3625	0.00129289			3	116	-4.08598e-06			3	116	8.26421e-06
	15.3708	0.00175759			3	117	-4.85085e-06			3	117	-4.66595e-05
	15.3761	-0.000138215			3	118	-3.02481e-06			3	118	-1.19312e-05
	15.3828	0.0112479			3	119	-5.55067e-06			3	119	7.24205e-06
	15.386	0.0185191			3	120	-2.47281e-06			3	120	-1.90105e-05
	15.3987	0.00463496			3	121	4.83288e-07			3	121	3.01155e-06
	15.401	0.00843192			3	122	-3.92354e-08			3	122	-5.00862e-06
	15.4156	0.0199873			3	123	3.47878e-07			3	123	-5.01912e-06
	15.419	-0.00030822			3	124	-4.41714e-07			3	124	-1.26875e-05
	15.4275	0.0138048			3	125	4.57468e-06			3	125	-3.93723e-05
	15.4358	0.0254491			3	126	-2.58726e-06			3	126	1.01483e-05
	15.4453	0.0217356			3	127	1.0083e-05			3	127	-3.10049e-05
	15.4471	0.0449745			3	128	3.7888e-05			3	128	-7.47655e-05
	15.4616	0.0214394			3	129	2.52532e-05			3	129	0.00011605
	15.4655	0.0162193			3	130	4.0717e-05			3	130	0.000113787
	15.4759	0.0233342			3	131	-6.04929e-06			3	131	-2.28435e-06
	15.4807	0.0366942			3	132	2.2773e-06			3	132	-3.89901e-05
	15.4913	0.0410948			3	133	1.04787e-05			3	133	-0.000109645
	15.5094	0.0501557			3	134	1.81878e-06			3	134	6.69789e-06
	15.5255	0.017335			3	135	5.02171e-06			3	135	2.00385e-06
	15.5321	0.0337806			3	136	-1.78315e-07			3	136	8.77597e-06
	15.5526	0.0361679			3	137	4.1588e-06			3	137	-1.49616e-05
	15.6041	0.0643364			3	138	8.57882e-06			3	138	-3.18121e-05
	15.7308	0.0641441			3	139	1.51521e-05			3	139	-1.74307e-05
	15.7563	0.0661346			3	140	1.47993e-05			3	140	-1.15151e-05
	15.7622	0.0533875			3	141	-1.44428e-05			3	141	5.78269e-05
	15.8204	0.0594025			3	142	2.58444e-06			3	142	-4.09091e-05
	15.8437	0.00557933			3	143	-1.10463e-05			3	143	2.2963e-05
	15.8628	0.085034			3	144	1.60117e-05			3	144	-2.25297e-06
	15.9107	0.0767671			3	145	9.66538e-06			3	145	6.59916e-06
	15.982	0.124049			3	146	1.2385e-05			3	146	-7.94764e-06
	16.0139	0.115019			3	147	5.93418e-06			3	147	-1.62291e-05
	16.0202	0.0836362			3	148	9.47573e-06			3	148	-2.22807e-05
	16.0482	0.127844			3	149	8.63511e-06			3	149	-1.14131e-05
	16.0986	0.167504			3	150	1.72619e-06			3	150	1.73098e-05
	16.2226	0.0536115			3	151	3.12757e-06			3	151	-1.16244e-05
	16.317	0.112852			3	152	1.6658e-05			3	152	3.62416e-05
	16.3638	0.127831			3	153	4.25679e-06			3	153	2.04716e-05
	16.4119	0.191647			3	154	-5.21973e-07			3	154	3.59137e-05
	16.5268	0.216802			3	155	-8.68552e-07			3	155	-5.03266e-06
	16.5829	0.071949			3	156	-3.71762e-06			3	156	-4.20535e-05
	16.6199	0.0747151			3	157	-2.22418e-06			3	157	-0.000104818
	16.664	0.251125			3	158	-9.95454e-07			3	158	2.57683e-05
	16.7275	0.37298			3	159	1.27151e-06			3	159	1.39488e-05
	16.7764	0.307437			3	160	1.16745e-06			3	160	5.91932e-06
	16.8918	0.567195			3	161	8.82855e-07			3	161	-3.61932e-06
	17.1271	0.651642			3	162	6.75045e-07			3	162	2.37857e-05
	17.2232	0.752917			3	163	3.52557e-06			3	163	-4.27487e-07
	17.2437	0.796425			3	164	2.66591e-06			3	164	-2.73901e-06
	17.3895	0.0186337			3	165	1.05807e-06			3	165	7.27223e-06
	20.1534	0.0017997			3	166	1.80401e-06			3	166	1.48355e-05
					4	1	1.25585e-06			4	1	-0.00142555
					4	2	3.00637e-07			4	2	-0.00117231
					4	3	9.22201e-06			4	3	-0.00203476
					4	4	0			4	4	0
					4	5	1.16253e-05			4	5	-0.00326035
					4	6	-1.73709e-05			4	6	0.00159186
					4	7	-1.35777e-05			4	7	-0.00316199
					4	8	1.3244e-06			4	8	-0.00113341
					4	9	2.76916e-06			4	9	-0.000299375
					4	10	2.59933e-06			4	10	-0.00122323
					4	11	7.55737e-06			4	11	-0.000412099
					4	12	-4.63761e-07			4	12	0.000265261
					4	13	3.83824e-06			4	13	0.0005225
					4	14	-6.44736e-07			4	14	-0.000199536
					4	15	8.53739e-06			4	15	0.000177042
					4	16	6.92964e-06			4	16	0.00023993
					4	17	8.20064e-06			4	17	4.56985e-05
					4	18	7.70496e-06			4	18	0.000171832
					4	19	6.33033e-06			4	19	0.000111837
					4	20	-1.01897e-05			4	20	-0.00131428
					4	21	4.22126e-06			4	21	3.08576e-05
					4	22	3.97754e-06			4	22	2.8582e-05
					4	23	2.67729e-06			4	23	-6.93016e-06
					4	24	2.53963e-06			4	24	2.3438e-05
					4	25	1.26049e-06			4	25	-1.05518e-05
					4	26	2.53734e-06			4	26	-4.51939e-05
					4	27	5.61542e-07			4	27	-1.22756e-05
					4	28	7.4715e-07			4	28	9.8056e-06
					4	29	-7.34952e-07			4	29	-1.22952e-05
					4	30	-5.74931e-07			4	30	-8.13075e-07
					4	31	-1.18317e-06			4	31	-1.9137e-05
					4	32	4.18795e-06			4	32	-5.08549e-05
					4	33	2.84376e-07			4	33	-7.47658e-07
					4	34	3.23342e-07			4	34	2.50272e-06
					4	35	-5.12193e-07			4	35	-8.05275e-07
					4	36	-4.76324e-07			4	36	-6.31061e-08
					4	37	-2.57115e-06			4	37	-7.34984e-06
					4	38	-2.55803e-06			4	38	1.32377e-05
					4	39	-3.11139e-06			4	39	-1.03564e-05
					4	40	-2.79504e-06			4	40	-1.128e-05
					4	41	-3.05744e-06			4	41	-1.72197e-05
					4	42	-2.70749e-06			4	42	-1.38428e-05
					4	43	-2.46653e-06			4	43	-3.07685e-05
					4	44	-2.21462e-06			4	44	8.56428e-07
					4	45	-1.22679e-06			4	45	-1.49233e-06
					4	46	-1.12254e-06			4	46	-1.86515e-06
					4	47	-1.13257e-06			4	47	-1.5668e-06
					4	48	-9.89994e-07			4	48	-2.16751e-06
					4	49	-5.86016e-07			4	49	-6.0405e-05
					4	50	-1.2573e-06			4	50	4.19005e-06
					4	51	-4.25042e-07			4	51	-2.8385e-05
					4	52	-4.04444e-07			4	52	-3.84193e-05
					4	53	-8.69293e-08			4	53	-1.70206e-05
					4	54	-1.13085e-07			4	54	-4.61991e-05
					4	55	-1.46136e-08			4	55	-5.08406e-05
					4	56	-1.89493e-06			4	56	7.61978e-06
					4	57	-2.45249e-07			4	57	-4.266e-06
					4	58	-2.10793e-07			4	58	-3.98223e-06
					4	59	1.09676e-08			4	59	-1.01698e-06
					4	60	-1.5211e-08			4	60	-7.44137e-06
					4	61	1.77492e-08			4	61	2.91779e-05
					4	62	3.92253e-08			4	62	1.74118e-05
					4	63	1.52698e-08			4	63	1.40887e-05
					4	64	9.09135e-09			4	64	1.76463e-05
					4	65	4.36143e-09			4	65	1.52727e-05
					4	66	4.42418e-10			4	66	2.36596e-05
					4	67	-1.9031e-10			4	67	3.92368e-05
					4	68	5.28828e-08			4	68	1.16208e-05
					4	69	8.10593e-09			4	69	2.56494e-06
					4	70	3.90373e-09			4	70	1.99337e-06
					4	71	4.13812e-12			4	71	1.77437e-06
					4	72	-2.45907e-09			4	72	4.11629e-06
					4	73	2.34826e-10			4	73	-1.68883e-05
					4	74	-3.35003e-09			4	74	-8.37141e-06
					4	75	2.68286e-09			4	75	-1.25107e-05
					4	76	1.16309e-09			4	76	-4.9913e-06
					4	77	6.35475e-09			4	77	-1.31679e-05
					4	78	4.73537e-09			4	78	-9.58955e-06
					4	79	6.91841e-09			4	79	-3.32129e-05
					4	80	-4.04251e-09			4	80	2.38341e-06
					4	81	-1.54396e-10			4	81	-2.28666e-06
					4	82	-5.87928e-10			4	82	2.93332e-07
					4	83	2.20953e-09			4	83	-1.27047e-06
					4	84	8.76316e-10			4	84	-1.11156e-06
					4	85	6.61951e-08			4	85	-0.00012801
					4	86	2.13751e-08			4	86	-1.79364e-05
					4	87	1.14028e-07			4	87	-3.63261e-05
					4	88	1.175e-07			4	88	-0.000134632
					4	89	3.17953e-07			4	89	-5.67892e-05
					4	90	3.7007e-07			4	90	-0.00018609
					4	91	5.32441e-07			4	91	1.83246e-05
					4	92	1.01493e-08			4	92	-3.07087e-06
					4	93	1.57602e-08			4	93	-1.98708e-06
					4	94	1.77436e-08			4	94	-1.66369e-05
					4	95	1.59354e-07			4	95	-9.86687e-06
					4	96	2.33394e-07			4	96	-8.05567e-05
					4	97	-2.2753e-07			4	97	-2.36642e-05
					4	98	-9.07002e-07			4	98	-3.63534e-05
					4	99	-2.41533e-07			4	99	-4.46458e-06
					4	100	-4.27954e-08			4	100	-1.54122e-05
					4	101	2.9986e-06			4	101	5.26245e-06
					4	102	5.63202e-06			4	102	8.15462e-06
					4	103	7.83211e-06			4	103	1.40534e-05
					4	104	-8.78008e-07			4	104	-3.95571e-05
					4	105	1.70155e-07			4	105	-2.188e-05
					4	106	-1.00067e-06			4	106	-1.01653e-05
					4	107	1.07541e-07			4	107	-2.90292e-05
					4	108	-4.53471e-08			4	108	-1.9225e-05
					4	109	5.30947e-07			4	109	2.1257e-05
					4	110	1.1747e-06			4	110	2.57873e-05
					4	111	2.54478e-06			4	111	-4.51065e-06
					4	112	-5.036e-07			4	112	-3.12377e-05
					4	113	1.76088e-06			4	113	2.04185e-05
					4	114	-2.72234e-06			4	114	-1.64079e-05
					4	115	-4.17504e-06			4	115	-0.000118793
					4	116	-1.99315e-06			4	116	1.0388e-05
					4	117	-2.79526e-06			4	117	-7.9893e-05
					4	118	-2.26858e-06			4	118	-2.91806e-05
					4	119	-4.46118e-06			4	119	-2.03346e-05
					4	120	-3.16381e-06			4	120	-2.84955e-05
					4	121	2.85622e-07			4	121	1.77766e-05
					4	122	-1.76741e-07			4	122	1.12126e-06
					4	123	-1.5896e-07			4	123	6.89233e-07
					4	124	1.07876e-08			4	124	-1.53319e-05
					4	125	2.86832e-06			4	125	-5.52221e-05
					4	126	-1.24131e-06			4	126	1.71104e-05
					4	127	2.13775e-06			4	127	-5.27675e-05
					4	128	1.10949e-05			4	128	-0.00036981
					4	129	2.04131e-05			4	129	-0.000856221
					4	130	3.72211e-05			4	130	-0.000645524
					4	131	-3.2693e-06			4	131	-0.000142392
					4	132	-1.03718e-06			4	132	-0.000235969
					4	133	1.67013e-05			4	133	-0.000247175
					4	134	4.92823e-08			4	134	-7.99261e-06
					4	135	1.84787e-06			4	135	-2.60522e-05
					4	136	-3.02799e-07			4	136	5.93767e-06
					4	137	2.16624e-06			4	137	-5.36754e-05
					4	138	6.51515e-06			4	138	-0.000135927
					4	139	1.15713e-05			4	139	-6.89224e-05
					4	140	1.19575e-05			4	140	-4.92927e-05
					4	141	1.68087e-06			4	141	-0.000463729
					4	142	6.07194e-06			4	142	-0.000230098
					4	143	-1.09653e-05			4	143	-0.000191414
					4	144	1.19161e-05			4	144	-6.89143e-06
					4	145	5.04623e-06			4	145	-3.64311e-06
					4	146	1.27753e-05			4	146	1.16582e-05
					4	147	1.55377e-06			4	147	-8.29981e-05
					4	148	8.34367e-06			4	148	-9.1299e-06
					4	149	1.01251e-05			4	149	3.2848e-06
					4	150	-2.70797e-07			4	150	-2.9301e-05
					4	151	6.30645e-06			4	151	-0.000251607
					4	152	8.56065e-06			4	152	-0.000414618
					4	153	-1.16614e-05			4	153	-0.000230947
					4	154	-2.64151e-06			4	154	4.73664e-06
					4	155	-2.57202e-06			4	155	-8.30577e-06
					4	156	-5.52251e-06			4	156	-0.000110185
					4	157	9.8078e-07			4	157	-0.000340871
					4	158	-3.02975e-06			4	158	5.38016e-05
					4	159	2.09492e-06			4	159	3.0878e-05
					4	160	1.56046e-06			4	160	1.67929e-05
					4	161	3.61134e-07			4	161	-1.83336e-06
					4	162	4.28426e-07			4	162	4.56924e-05
					4	163	5.54258e-06			4	163	6.15703e-06
					4	164	5.12389e-06			4	164	1.11899e-05
					4	165	3.13903e-06			4	165	1.9625e-05
					4	166	2.00363e-06			4	166	1.14746e-05
					5	1	-7.64574e-06			5	1	-0.000460007
					5	2	6.75951e-07			5	2	0.000446165
					5	3	-2.73958e-05			5	3	0.000572729
					5	4	1.16253e-05			5	4	-0.00326035
					5	5	0			5	5	0
					5	6	5.19694e-05			5	6	-0.00249978
					5	7	2.85356e-05			5	7	0.000529504
					5	8	1.48307e-06			5	8	0.000387527
					5	9	-2.8571e-06			5	9	-1.36069e-06
					5	10	4.42565e-06			5	10	-0.000474398
					5	11	3.85043e-05			5	11	-0.000400199
					5	12	2.91998e-05			5	12	-0.000464943
					5	13	3.38532e-05			5	13	0.000928689
					5	14	3.22631e-05			5	14	0.000225423
					5	15	4.65446e-05			5	15	0.000426391
					5	16	4.75103e-05			5	16	0.000162928
					5	17	4.14529e-05			5	17	0.000112804
					5	18	3.71862e-05			5	18	9.91784e-05
					5	19	2.94903e-05			5	19	9.47975e-05
					5	20	1.73857e-05			5	20	0.00067463
					5	21	2.95322e-05			5	21	7.48571e-05
					5	22	2.06462e-05			5	22	1.92456e-05
					5	23	1.40381e-05			5	23	-2.31797e-06
					5	24	1.0291e-05			5	24	9.43914e-06
					5	25	4.79743e-06			5	25	-7.83373e-06
					5	26	1.0241e-05			5	26	-5.32263e-05
					5	27	2.60386e-06			5	27	-7.71588e-06
					5	28	2.12837e-06			5	28	7.5787e-06
					5	29	-2.35077e-06			5	29	-7.91922e-06
					5	30	-2.63147e-06			5	30	-3.17281e-07
					5	31	-4.31944e-06			5	31	-6.39539e-06
					5	32	1.78948e-05			5	32	-8.10403e-05
					5	33	1.22497e-06			5	33	-2.13042e-07
					5	34	1.01838e-06			5	34	1.96983e-06
					5	35	-1.76566e-06			5	35	-8.08398e-07
					5	36	-1.89832e-06			5	36	-4.0583e-07
					5	37	-8.742e-06			5	37	4.88898e-06
					5	38	-8.87162e-06			5	38	2.39477e-05
					5	39	-1.04297e-05			5	39	-9.02226e-06
					5	40	-9.47949e-06			5	40	-6.55944e-06
					5	41	-1.01174e-05			5	41	-1.95904e-05
					5	42	-8.92248e-06			5	42	-1.05776e-05
					5	43	-8.0417e-06			5	43	-4.47357e-05
					5	44	-7.83788e-06			5	44	1.22023e-05
					5	45	-4.22148e-06			5	45	-1.26664e-06
					5	46	-3.73309e-06			5	46	-1.89542e-06
					5	47	-3.80331e-06			5	47	-1.26829e-06
					5	48	-3.13113e-06			5	48	-9.60242e-07
					5	49	-1.74334e-06			5	49	-5.76199e-05
					5	50	-3.89107e-06			5	50	-1.95404e-05
					5	51	-1.27816e-06			5	51	-2.30144e-05
					5	52	-1.13143e-06			5	52	-2.40697e-05
					5	53	-2.44675e-07			5	53	-9.58084e-06
					5	54	-2.99702e-07			5	54	-2.81848e-05
					5	55	-3.63903e-08			5	55	-2.3338e-05
					5	56	-6.01909e-06			5	56	-2.2313e-05
					5	57	-7.70312e-07			5	57	-3.05932e-06
					5	58	-5.87735e-07			5	58	-2.29163e-06
					5	59	4.0262e-08			5	59	1.87108e-08
					5	60	-3.81457e-08			5	60	-5.21011e-06
					5	61	4.86909e-08			5	61	1.92208e-05
					5	62	1.05326e-07			5	62	1.32908e-05
					5	63	4.51803e-08			5	63	9.72831e-06
					5	64	2.77198e-08			5	64	7.36323e-06
					5	65	1.55975e-08			5	65	8.47069e-06
					5	66	7.50754e-09			5	66	1.15925e-05
					5	67	3.77407e-09			5	67	2.07234e-05
					5	68	1.43322e-07			5	68	1.17914e-05
					5	69	2.59164e-08			5	69	1.6206e-06
					5	70	1.28862e-08			5	70	5.08022e-07
					5	71	1.37753e-09			5	71	4.86387e-07
					5	72	-1.5221e-09			5	72	2.22208e-06
					5	73	6.71883e-12			5	73	-9.42224e-06
					5	74	-5.82211e-09			5	74	-4.11047e-06
					5	75	4.93277e-09			5	75	-8.76493e-06
					5	76	1.34671e-09			5	76	-4.12815e-07
					5	77	1.00486e-08			5	77	-8.63531e-06
					5	78	5.45856e-09			5	78	-2.65574e-06
					5	79	8.10722e-09			5	79	-1.89113e-05
					5	80	-5.96327e-09			5	80	1.88639e-06
					5	81	1.99814e-10			5	81	-1.51857e-06
					5	82	-3.90968e-10			5	82	5.34367e-07
					5	83	3.52199e-09			5	83	-4.68335e-07
					5	84	1.15756e-09			5	84	-1.37269e-07
					5	85	6.98049e-08			5	85	-2.82431e-05
					5	86	1.69558e-08			5	86	-1.26315e-05
					5	87	1.54341e-07			5	87	1.86263e-05
					5	88	1.02497e-07			5	88	-3.14479e-05
					5	89	4.38849e-07			5	89	6.69085e-05
					5	90	3.09735e-07			5	90	-4.45524e-05
					5	91	5.34745e-07			5	91	0.000284202
					5	92	7.44069e-09			5	92	-9.14831e-06
					5	93	2.56026e-08			5	93	1.17924e-06
					5	94	7.79191e-09			5	94	-2.69873e-06
					5	95	2.89661e-07			5	95	-1.41944e-06
					5	96	1.5655e-07			5	96	-1.69093e-05
					5	97	-6.45025e-07			5	97	-3.32077e-05
					5	98	-1.65621e-06			5	98	-5.11425e-05
					5	99	-1.17249e-06			5	99	-5.60335e-06
					5	100	3.7081e-06			5	100	-1.95759e-05
					5	101	1.60691e-05			5	101	1.41761e-05
					5	102	1.81889e-05			5	102	1.81592e-05
					5	103	2.04457e-05			5	103	2.80219e-05
					5	104	-2.86138e-06			5	104	-4.32244e-05
					5	105	6.56903e-07			5	105	-2.5229e-05
					5	106	-4.09824e-06			5	106	-1.21059e-05
					5	107	2.37944e-07			5	107	-4.00466e-05
					5	108	-4.0286e-07			5	108	-3.7034e-05
					5	109	1.15564e-06			5	109	8.57726e-06
					5	110	1.96124e-06			5	110	1.70363e-05
					5	111	5.52857e-06			5	111	-1.48711e-05
					5	112	-1.65128e-06			5	112	-5.08765e-05
					5	113	1.85851e-06			5	113	9.77929e-06
					5	114	-1.28708e-05			5	114	-3.57332e-05
					5	115	-1.84396e-05			5	115	-0.000168191
					5	116	-9.13161e-06			5	116	1.4872e-05
					5	117	-9.18562e-06			5	117	-8.42196e-05
					5	118	-5.83504e-06			5	118	-2.5391e-05
					5	119	-1.08049e-05			5	119	-1.80609e-05
					5	120	-5.65018e-06			5	120	-1.06915e-05
					5	121	1.01466e-06			5	121	1.69155e-05
					5	122	-1.24672e-07			5	122	-1.32832e-06
					5	123	3.73482e-07			5	123	9.90913e-06
					5	124	7.86483e-07			5	124	-2.7205e-05
					5	125	2.43387e-05			5	125	-0.00011288
					5	126	-6.1424e-06			5	126	2.66253e-05
					5	127	2.70676e-05			5	127	-0.000112781
					5	128	0.000102506			5	128	-0.00073868
					5	129	0.000171978			5	129	-0.00115293
					5	130	0.000172486			5	130	-0.000317282
					5	131	-1.6002e-05			5	131	-0.000141735
					5	132	-9.07402e-06			5	132	-0.000333453
					5	133	1.83238e-05			5	133	-0.000220961
					5	134	2.60619e-06			5	134	-9.24268e-06
					5	135	1.26854e-05			5	135	-3.26057e-05
					5	136	-1.13591e-06			5	136	8.38668e-06
					5	137	1.30579e-05			5	137	-8.39809e-05
					5	138	3.37562e-05			5	138	-0.000216519
					5	139	5.48644e-05			5	139	-0.000112005
					5	140	5.73213e-05			5	140	-8.67361e-05
					5	141	-1.14821e-05			5	141	-0.000628425
					5	142	2.90706e-05			5	142	-0.00041404
					5	143	-2.72719e-05			5	143	-0.000157282
					5	144	5.2434e-05			5	144	-1.17605e-05
					5	145	2.76003e-05			5	145	2.66104e-06
					5	146	4.13535e-05			5	146	1.29048e-05
					5	147	2.23791e-05			5	147	-8.03723e-05
					5	148	3.35055e-05			5	148	-5.10425e-05
					5	149	2.91189e-05			5	149	-8.48683e-06
					5	150	6.07081e-06			5	150	-1.56057e-05
					5	151	1.14194e-05			5	151	-9.87637e-05
					5	152	8.14047e-05			5	152	-0.000139212
					5	153	3.0734e-05			5	153	-0.000117783
					5	154	-7.79805e-07			5	154	1.2497e-06
					5	155	-2.59352e-06			5	155	-3.15025e-06
					5	156	-8.60286e-06			5	156	-4.39101e-05
					5	157	-5.15179e-06			5	157	-0.000149848
					5	158	-2.87351e-06			5	158	1.73364e-05
					5	159	4.05521e-06			5	159	1.89604e-05
					5	160	3.51797e-06			5	160	1.56319e-05
					5	161	1.87337e-06			5	161	6.97493e-06
					5	162	1.93058e-06			5	162	2.09266e-05
					5	163	1.15393e-05			5	163	4.67507e-06
					5	164	9.31549e-06			5	164	1.79674e-05
					5	165	4.35103e-06			5	165	1.81628e-05
					5	166	5.56534e-06			5	166	5.73902e-06
					6	1	-3.72245e-06			6	1	0.000596289
					6	2	4.19466e-07			6	2	-0.00106017
					6	3	1.70484e-05			6	3	-0.00139034
					6	4	-1.73709e-05			6	4	0.00159186
					6	5	5.19694e-05			6	5	-0.00249978
					6	6	0			6	6	0
					6	7	6.85513e-06			6	7	-0.00405206
					6	8	1.05859e-06			6	8	-0.0005999
					6	9	4.65441e-06			6	9	-0.000217813
					6	10	-1.11225e-06			6	10	-0.000353274
					6	11	3.35272e-05			6	11	-0.000465827
					6	12	2.78899e-05			6	12	-0.000663879
					6	13	2.37461e-05			6	13	0.000971147
					6	14	1.1624e-05			6	14	-0.000228997
					6	15	3.82154e-05			6	15	0.000287845
					6	16	3.76668e-05			6	16	0.000381858
					6	17	3.19412e-05			6	17	8.1092e-05
					6	18	3.2658e-05			6	18	0.000217692
					6	19	2.42757e-05			6	19	0.000160895
					6	20	-9.23223e-06			6	20	-0.000947371
					6	21	1.85304e-05			6	21	4.29276e-05
					6	22	2.27842e-05			6	22	6.02799e-05
					6	23	9.85456e-06			6	23	-6.37262e-06
					6	24	1.01571e-05			6	24	2.12281e-05
					6	25	3.93154e-06			6	25	7.94539e-06
					6	26	8.48233e-06			6	26	-4.46893e-05
					6	27	1.7109e-06			6	27	-6.36581e-06
					6	28	2.034e-06			6	28	1.28765e-05
					6	29	-2.3055e-06			6	29	-7.79741e-06
					6	30	-2.15732e-06			6	30	-1.77203e-06
					6	31	-3.76521e-06			6	31	-1.41482e-05
					6	32	1.48148e-05			6	32	-6.71857e-05
					6	33	8.66133e-07			6	33	-5.64618e-07
					6	34	9.50308e-07			6	34	2.50921e-06
					6	35	-1.56383e-06			6	35	-4.00097e-07
					6	36	-1.63347e-06			6	36	-7.14409e-07
					6	37	-7.59788e-06			6	37	-1.13181e-05
					6	38	-7.68405e-06			6	38	1.42179e-05
					6	39	-8.92846e-06			6	39	-1.12427e-05
					6	40	-8.34868e-06			6	40	-1.64073e-05
					6	41	-8.59238e-06			6	41	-1.97506e-05
					6	42	-7.88799e-06			6	42	-1.66591e-05
					6	43	-6.95271e-06			6	43	-3.64052e-05
					6	44	-6.76936e-06			6	44	4.11824e-06
					6	45	-3.5423e-06			6	45	-1.30179e-06
					6	46	-3.35015e-06			6	46	-3.00913e-06
					6	47	-3.17617e-06			6	47	-1.97384e-06
					6	48	-2.84528e-06			6	48	-2.03119e-06
					6	49	-1.48948e-06			6	49	-5.42928e-05
					6	50	-3.36986e-06			6	50	2.61345e-06
					6	51	-1.02845e-06			6	51	-2.45977e-05
					6	52	-9.88263e-07			6	52	-3.43742e-05
					6	53	-1.87406e-07			6	53	-1.55386e-05
					6	54	-2.37093e-07			6	54	-3.64265e-05
					6	55	-1.30681e-08			6	55	-4.06383e-05
					6	56	-5.21502e-06			6	56	3.4197e-06
					6	57	-6.07568e-07			6	57	-3.27745e-06
					6	58	-5.32514e-07			6	58	-4.57769e-06
					6	59	2.9386e-08			6	59	-1.249e-06
					6	60	-1.70141e-08			6	60	-5.61693e-06
					6	61	5.75595e-08			6	61	1.75097e-05
					6	62	1.10276e-07			6	62	1.00278e-05
					6	63	5.29101e-08			6	63	8.47116e-06
					6	64	3.85481e-08			6	64	1.49466e-05
					6	65	2.66653e-08			6	65	1.04128e-05
					6	66	1.68476e-08			6	66	1.82904e-05
					6	67	1.29704e-08			6	67	2.92488e-05
					6	68	1.42837e-07			6	68	8.81812e-06
					6	69	2.77953e-08			6	69	1.58413e-06
					6	70	1.67097e-08			6	70	2.39297e-06
					6	71	7.514e-09			6	71	1.2313e-06
					6	72	3.78573e-10			6	72	3.18905e-06
					6	73	7.1734e-09			6	73	-7.75919e-06
					6	74	3.65682e-09			6	74	-3.24827e-06
					6	75	1.12595e-08			6	75	-5.04794e-06
					6	76	8.26272e-09			6	76	-5.01918e-06
					6	77	1.47849e-08			6	77	-5.21823e-06
					6	78	1.19637e-08			6	78	-7.25474e-06
					6	79	1.37287e-08			6	79	-1.46301e-05
					6	80	4.26683e-09			6	80	3.58157e-06
					6	81	3.103e-09			6	81	-1.05568e-06
					6	82	1.51024e-09			6	82	-5.14868e-07
					6	83	5.36967e-09			6	83	-6.78024e-07
					6	84	2.56055e-09			6	84	-1.14701e-06
					6	85	6.53822e-08			6	85	-7.97083e-05
					6	86	2.49646e-08			6	86	-1.05594e-05
					6	87	1.06728e-07			6	87	-3.40668e-05
					6	88	1.06259e-07			6	88	-6.52913e-05
					6	89	2.75558e-07			6	89	-5.20286e-05
					6	90	2.92135e-07			6	90	-6.62064e-05
					6	91	4.02932e-07			6	91	-9.696e-05
					6	92	1.54977e-08			6	92	1.99798e-06
					6	93	1.25399e-08			6	93	-1.88493e-06
					6	94	1.53511e-08			6	94	-1.00844e-05
					6	95	1.42334e-07			6	95	-5.21728e-06
					6	96	1.71867e-07			6	96	-2.67283e-05
					6	97	-9.81963e-08			6	97	-2.45917e-05
					6	98	-1.36078e-06			6	98	-3.61231e-05
					6	99	-5.85766e-07			6	99	-3.66143e-06
					6	100	1.20915e-06			6	100	-1.13334e-05
					6	101	1.02885e-05			6	101	1.30951e-05
					6	102	1.61427e-05			6	102	1.43339e-05
					6	103	2.14397e-05			6	103	1.35954e-05
					6	104	-2.68881e-06			6	104	-4.08311e-05
					6	105	1.47748e-07			6	105	-2.85799e-05
					6	106	-2.99067e-06			6	106	-9.82524e-06
					6	107	6.63476e-07			6	107	-3.40636e-05
					6	108	5.41308e-07			6	108	-2.56465e-05
					6	109	1.50528e-06			6	109	1.54223e-05
					6	110	2.52315e-06			6	110	2.68392e-05
					6	111	6.44462e-06			6	111	-1.00897e-06
					6	112	-4.51926e-07			6	112	-3.32024e-05
					6	113	3.30217e-06			6	113	2.43713e-05
					6	114	-7.24081e-06			6	114	-1.68491e-05
					6	115	-1.02204e-05			6	115	-0.000111724
					6	116	-5.64589e-06			6	116	1.06094e-05
					6	117	-7.07157e-06			6	117	-7.78576e-05
					6	118	-5.65145e-06			6	118	-3.76966e-05
					6	119	-9.80558e-06			6	119	-1.81903e-05
					6	120	-6.39575e-06			6	120	-9.22681e-06
					6	121	6.87502e-07			6	121	1.46641e-05
					6	122	-7.86872e-07			6	122	-9.43155e-06
					6	123	-1.08365e-07			6	123	1.06006e-05
					6	124	2.11413e-07			6	124	-1.69164e-05
					6	125	1.06044e-05			6	125	-5.98753e-05
					6	126	-3.70659e-06			6	126	1.77308e-05
					6	127	7.24036e-06			6	127	-5.54762e-05
					6	128	3.39536e-05			6	128	-0.000414307
					6	129	9.94005e-05			6	129	-0.00111672
					6	130	0.000160099			6	130	-0.000695066
					6	131	-9.74676e-06			6	131	-0.000107534
					6	132	-3.99351e-06			6	132	-0.000227454
					6	133	2.72236e-05			6	133	-0.000168532
					6	134	7.57155e-07			6	134	-4.58972e-06
					6	135	6.36585e-06			6	135	-2.38449e-05
					6	136	-7.73307e-07			6	136	7.69519e-06
					6	137	7.12978e-06			6	137	-5.89227e-05
					6	138	2.26822e-05			6	138	-0.000159625
					6	139	4.05771e-05			6	139	-8.93791e-05
					6	140	4.66319e-05			6	140	-7.73163e-05
					6	141	2.35938e-05			6	141	-0.000612038
					6	142	2.44823e-05			6	142	-0.000278168
					6	143	-2.70033e-05			6	143	-0.000230511
					6	144	3.94752e-05			6	144	-9.27604e-06
					6	145	1.70464e-05			6	145	1.89635e-06
					6	146	3.93163e-05			6	146	5.20152e-06
					6	147	1.4676e-05			6	147	-0.000139607
					6	148	3.11631e-05			6	148	-5.69387e-05
					6	149	3.15242e-05			6	149	-1.47946e-05
					6	150	3.98084e-06			6	150	-9.65381e-06
					6	151	2.33034e-05			6	151	-0.000311919
					6	152	8.8817e-05			6	152	-0.000413126
					6	153	-1.29748e-05			6	153	-0.000260954
					6	154	-2.77332e-06			6	154	2.37762e-05
					6	155	-3.66956e-06			6	155	-1.14474e-05
					6	156	-1.06021e-05			6	156	-8.80328e-05
					6	157	-2.80436e-06			6	157	-0.000302531
					6	158	-4.84629e-06			6	158	5.48329e-05
					6	159	4.71615e-06			6	159	3.93178e-05
					6	160	3.74413e-06			6	160	2.34419e-05
					6	161	1.67398e-06			6	161	7.79148e-06
					6	162	1.764e-06			6	162	6.15132e-05
					6	163	1.46531e-05			6	163	4.65214e-06
					6	164	1.21476e-05			6	164	1.12691e-05
					6	165	6.23893e-06			6	165	2.48077e-05
					6	166	6.1561e-06			6	166	2.815e-05
					7	1	-1.19516e-05			7	1	0.00196108
					7	2	4.72251e-07			7	2	-0.000467333
					7	3	-8.38844e-06			7	3	0.000877622
					7	4	-1.35777e-05			7	4	-0.00316199
					7	5	2.85356e-05			7	5	0.000529504
					7	6	6.85513e-06			7	6	-0.00405206
					7	7	0			7	7	0
					7	8	9.65479e-07			7	8	0.000184137
					7	9	4.17592e-06			7	9	-0.000151898
					7	10	3.06835e-06			7	10	-0.0011871
					7	11	5.0028e-05			7	11	-0.000448995
					7	12	2.85865e-05			7	12	-0.00135105
					7	13	6.69083e-05			7	13	0.00428761
					7	14	4.15778e-05			7	14	0.00218692
					7	15	8.60514e-05			7	15	0.00111648
					7	16	8.74817e-05			7	16	0.00082885
					7	17	6.26008e-05			7	17	0.000187775
					7	18	6.02063e-05			7	18	0.000428064
					7	19	4.3965e-05			7	19	0.000142094
					7	20	7.93264e-06			7	20	0.00102722
					7	21	4.694e-05			7	21	0.000115239
					7	22	4.32484e-05			7	22	7.52651e-05
					7	23	1.90405e-05			7	23	-2.75827e-05
					7	24	1.656e-05			7	24	5.99485e-05
					7	25	5.73442e-06			7	25	-0.00011177
					7	26	1.34516e-05			7	26	-0.000226688
					7	27	2.45395e-06			7	27	-4.53075e-05
					7	28	2.33353e-06			7	28	1.14717e-05
					7	29	-3.76218e-06			7	29	-3.24806e-05
					7	30	-3.90113e-06			7	30	3.06131e-06
					7	31	-6.01726e-06			7	31	-8.6554e-06
					7	32	2.48123e-05			7	32	-0.000308412
					7	33	1.29998e-06			7	33	-5.25513e-07
					7	34	1.21264e-06			7	34	6.66094e-06
					7	35	-2.47298e-06			7	35	-4.06311e-06
					7	36	-2.64246e-06			7	36	-2.5694e-07
					7	37	-1.13264e-05			7	37	5.03798e-05
					7	38	-1.15962e-05			7	38	8.61981e-05
					7	39	-1.32584e-05			7	39	-1.63478e-05
					7	40	-1.22896e-05			7	40	1.41121e-06
					7	41	-1.26033e-05			7	41	-4.73115e-05
					7	42	-1.14018e-05			7	42	-1.83194e-05
					7	43	-1.00381e-05			7	43	-0.000136422
					7	44	-1.03604e-05			7	44	4.90287e-05
					7	45	-5.32277e-06			7	45	-2.89437e-06
					7	46	-4.88274e-06			7	46	-3.55342e-06
					7	47	-4.69597e-06			7	47	-1.24325e-06
					7	48	-4.05217e-06			7	48	-8.55016e-07
					7	49	-2.05042e-06			7	49	-0.000155087
					7	50	-4.74702e-06			7	50	-9.56837e-05
					7	51	-1.40937e-06			7	51	-5.13812e-05
					7	52	-1.32723e-06			7	52	-4.91772e-05
					7	53	-2.39463e-07			7	53	-1.33752e-05
					7	54	-3.14982e-07			7	54	-6.05821e-05
					7	55	-1.33807e-08			7	55	-2.88944e-05
					7	56	-7.43732e-06			7	56	-0.000112958
					7	57	-8.5433e-07			7	57	-5.82624e-06
					7	58	-7.19734e-07			7	58	-3.73773e-06
					7	59	5.21816e-08			7	59	1.7638e-06
					7	60	-2.62879e-08			7	60	-1.35101e-05
					7	61	8.15999e-08			7	61	4.29202e-05
					7	62	1.51142e-07			7	62	3.26109e-05
					7	63	7.81861e-08			7	63	2.08784e-05
					7	64	5.74972e-08			7	64	1.31017e-05
					7	65	4.19671e-08			7	65	1.63152e-05
					7	66	2.95959e-08			7	66	2.46359e-05
					7	67	2.2598e-08			7	67	4.36442e-05
					7	68	1.92973e-07			7	68	3.34355e-05
					7	69	4.23364e-08			7	69	3.06994e-06
					7	70	2.56969e-08			7	70	4.22462e-07
					7	71	1.25059e-08			7	71	2.00389e-07
					7	72	4.82686e-09			7	72	5.3151e-06
					7	73	1.02809e-08			7	73	-1.79784e-05
					7	74	8.23102e-09			7	74	-6.59936e-06
					7	75	1.51543e-08			7	75	-1.67627e-05
					7	76	1.07497e-08			7	76	-9.79281e-07
					7	77	1.71102e-08			7	77	-1.5645e-05
					7	78	1.25479e-08			7	78	-6.21243e-06
					7	79	1.3509e-08			7	79	-3.65337e-05
					7	80	1.06338e-08			7	80	6.06272e-06
					7	81	5.19226e-09			7	81	-2.79692e-06
					7	82	2.97884e-09			7	82	9.74778e-07
					7	83	6.36321e-09			7	83	-6.43354e-07
					7	84	2.86191e-09			7	84	-6.03736e-07
					7	85	4.66059e-08			7	85	-8.18793e-05
					7	86	1.53362e-08			7	86	-3.082e-05
					7	87	8.79034e-08			7	87	1.45348e-05
					7	88	6.85098e-08			7	88	-7.68847e-05
					7	89	2.44714e-07			7	89	7.46115e-05
					7	90	2.08632e-07			7	90	-9.37766e-05
					7	91	3.27942e-07			7	91	0.000375899
					7	92	1.12874e-08			7	92	-1.89435e-05
					7	93	9.29059e-09			7	93	1.37332e-06
					7	94	3.92228e-09			7	94	-8.7129e-06
					7	95	1.43048e-07			7	95	-2.7725e-06
					7	96	1.13627e-07			7	96	-3.86416e-05
					7	97	-1.18404e-08			7	97	-9.10436e-05
					7	98	-1.27121e-06			7	98	-0.000156104
					7	99	-9.54755e-07			7	99	-1.27438e-05
					7	100	3.33322e-06			7	100	-7.30921e-05
					7	101	1.78987e-05			7	101	2.76663e-05
					7	102	2.36809e-05			7	102	6.07625e-05
					7	103	2.84238e-05			7	103	0.000137661
					7	104	-3.92566e-06			7	104	-8.91782e-05
					7	105	2.12753e-07			7	105	-6.55593e-05
					7	106	-4.64367e-06			7	106	-1.96472e-05
					7	107	1.06329e-06			7	107	-0.000114384
					7	108	1.12843e-06			7	108	-0.000137668
					7	109	2.23836e-06			7	109	-3.10061e-06
					7	110	3.3672e-06			7	110	3.26667e-05
					7	111	8.99803e-06			7	111	-8.34666e-05
					7	112	5.69744e-08			7	112	-0.000182535
					7	113	3.81226e-06			7	113	-6.08931e-06
					7	114	-1.24105e-05			7	114	-7.47749e-05
					7	115	-1.65666e-05			7	115	-0.000346125
					7	116	-9.30287e-06			7	116	2.64116e-05
					7	117	-1.02664e-05			7	117	-0.00019457
					7	118	-7.64699e-06			7	118	-9.72246e-05
					7	119	-1.254e-05			7	119	-9.039e-05
					7	120	-7.62116e-06			7	120	3.08452e-05
					7	121	9.04385e-07			7	121	5.51775e-05
					7	122	-1.11939e-06			7	122	-1.55917e-05
					7	123	-1.86581e-07			7	123	6.87773e-05
					7	124	6.72924e-07			7	124	-4.19607e-05
					7	125	2.36735e-05			7	125	-0.000159428
					7	126	-6.32838e-06			7	126	5.04658e-05
					7	127	1.71274e-05			7	127	-0.000176641
					7	128	7.32804e-05			7	128	-0.00161143
					7	129	0.000224104			7	129	-0.00476716
					7	130	0.000243086			7	130	-0.00235995
					7	131	-1.54287e-05			7	131	-0.000450151
					7	132	-8.68984e-06			7	132	-0.000813055
					7	133	2.16448e-05			7	133	-0.000503823
					7	134	1.96448e-06			7	134	-4.31708e-05
					7	135	1.21698e-05			7	135	-0.000110579
					7	136	-1.23729e-06			7	136	8.1244e-06
					7	137	1.33691e-05			7	137	-0.000215227
					7	138	4.21089e-05			7	138	-0.000603523
					7	139	7.15291e-05			7	139	-0.000355367
					7	140	8.35418e-05			7	140	-0.000312628
					7	141	4.813e-05			7	141	-0.00295166
					7	142	4.90104e-05			7	142	-0.00110965
					7	143	-3.14343e-05			7	143	-0.000992708
					7	144	6.55639e-05			7	144	-3.73401e-05
					7	145	3.03273e-05			7	145	-8.15456e-06
					7	146	5.67945e-05			7	146	8.42584e-05
					7	147	3.34596e-05			7	147	-0.000338704
					7	148	4.96482e-05			7	148	-0.000123748
					7	149	4.28035e-05			7	149	9.10709e-06
					7	150	9.06091e-06			7	150	-0.000171036
					7	151	2.10504e-05			7	151	-0.000530181
					7	152	0.000152518			7	152	-0.00125508
					7	153	4.27869e-05			7	153	-0.000917626
					7	154	-8.58431e-07			7	154	-0.000173758
					7	155	-3.50112e-06			7	155	2.2396e-06
					7	156	-1.1329e-05			7	156	-5.05617e-05
					7	157	-6.76793e-06			7	157	-0.000307806
					7	158	-3.96939e-06			7	158	-2.00877e-05
					7	159	5.76972e-06			7	159	3.76567e-05
					7	160	4.8775e-06			7	160	5.28529e-05
					7	161	2.20514e-06			7	161	5.0801e-05
					7	162	2.79013e-06			7	162	9.88178e-06
					7	163	1.72213e-05			7	163	2.21334e-05
					7	164	1.38186e-05			7	164	8.70674e-05
					7	165	6.75535e-06			7	165	5.32606e-05
					7	166	8.10325e-06			7	166	-3.27523e-05
					8	1	1.00611e-06			8	1	-0.00119084
					8	2	-6.46815e-08			8	2	-0.000518195
					8	3	1.73812e-06			8	3	5.13234e-05
					8	4	1.3244e-06			8	4	-0.00113341
					8	5	1.48307e-06			8	5	0.000387527
					8	6	1.05859e-06			8	6	-0.0005999
					8	7	9.65479e-07			8	7	0.000184137
					8	8	0			8	8	0
					8	9	4.81634e-07			8	9	-7.816e-05
					8	10	3.26407e-07			8	10	-0.000304584
					8	11	1.11242e-07			8	11	7.12886e-05
					8	12	2.96857e-08			8	12	-8.94768e-05
					8	13	-4.89797e-07			8	13	-0.000132077
					8	14	-3.02976e-07			8	14	-1.17646e-05
					8	15	-7.33854e-07			8	15	-5.17529e-05
					8	16	-6.81676e-07			8	16	-4.88076e-05
					8	17	-7.62229e-07			8	17	-1.03753e-05
					8	18	-7.05036e-07			8	18	-4.36526e-05
					8	19	-6.03358e-07			8	19	-1.90372e-05
					8	20	5.06725e-08			8	20	0.000153713
					8	21	-3.41198e-07			8	21	-9.58724e-06
					8	22	-3.00748e-07			8	22	-2.08239e-06
					8	23	-2.6944e-07			8	23	2.89929e-06
					8	24	-2.29772e-07			8	24	-8.50589e-06
					8	25	-8.44626e-08			8	25	1.83248e-05
					8	26	-2.50039e-07			8	26	2.48735e-05
					8	27	2.49512e-09			8	27	8.50288e-06
					8	28	-2.7006e-09			8	28	-1.27031e-06
					8	29	1.8226e-07			8	29	7.22431e-06
					8	30	1.74922e-07			8	30	-6.34002e-07
					8	31	2.4724e-07			8	31	6.24412e-06
					8	32	-4.20873e-07			8	32	2.30013e-05
					8	33	-1.70786e-08			8	33	2.75177e-07
					8	34	-1.51578e-08			8	34	-9.6875e-07
					8	35	9.78043e-08			8	35	7.14996e-07
					8	36	9.72021e-08			8	36	-2.89915e-07
					8	37	5.0274e-07			8	37	-7.85487e-06
					8	38	4.83389e-07			8	38	-1.18645e-05
					8	39	5.9913e-07			8	39	3.26442e-06
					8	40	5.36223e-07			8	40	-2.15632e-06
					8	41	5.76961e-07			8	41	7.65408e-06
					8	42	5.04803e-07			8	42	2.13662e-06
					8	43	4.53251e-07			8	43	2.04944e-05
					8	44	4.08161e-07			8	44	-4.07631e-06
					8	45	2.32779e-07			8	45	7.31497e-07
					8	46	2.05737e-07			8	46	-4.13127e-08
					8	47	2.24482e-07			8	47	1.60035e-07
					8	48	1.90316e-07			8	48	3.98199e-07
					8	49	1.00773e-07			8	49	4.09504e-05
					8	50	2.35681e-07			8	50	1.64588e-05
					8	51	6.25285e-08			8	51	1.65701e-05
					8	52	6.92359e-08			8	52	1.46536e-05
					8	53	6.43231e-09			8	53	4.6911e-06
					8	54	1.78154e-08			8	54	2.49866e-05
					8	55	-1.8182e-09			8	55	1.73162e-05
					8	56	3.54397e-07			8	56	1.52877e-05
					8	57	3.93896e-08			8	57	2.55863e-06
					8	58	4.03705e-08			8	58	-2.75371e-08
					8	59	-6.68867e-09			8	59	-8.89979e-07
					8	60	2.42111e-09			8	60	5.43286e-06
					8	61	-1.05968e-08			8	61	-3.50434e-05
					8	62	-1.59249e-08			8	62	-2.28875e-05
					8	63	-1.10785e-08			8	63	-1.8228e-05
					8	64	-8.50039e-09			8	64	-2.6235e-06
					8	65	-7.07609e-09			8	65	-1.39374e-05
					8	66	-5.42849e-09			8	66	-1.17444e-05
					8	67	-4.31233e-09			8	67	-2.70231e-05
					8	68	-1.69551e-08			8	68	-1.4031e-05
					8	69	-5.73828e-09			8	69	-2.82336e-06
					8	70	-3.72286e-09			8	70	2.0506e-06
					8	71	-2.25126e-09			8	71	-6.61688e-07
					8	72	-1.32031e-09			8	72	-2.44798e-06
					8	73	-2.42754e-09			8	73	3.49957e-05
					8	74	-1.9427e-09			8	74	1.65872e-05
					8	75	-3.85958e-09			8	75	3.53974e-05
					8	76	-2.50474e-09			8	76	-9.08911e-06
					8	77	-5.04613e-09			8	77	4.04976e-05
					8	78	-3.18521e-09			8	78	-1.92516e-06
					8	79	-4.12476e-09			8	79	9.15645e-05
					8	80	-2.46467e-09			8	80	2.85088e-06
					8	81	-1.25462e-09			8	81	5.35298e-06
					8	82	-7.04032e-10			8	82	-4.46547e-06
					8	83	-1.97108e-09			8	83	2.13142e-06
					8	84	-7.26011e-10			8	84	-2.73386e-06
					8	85	-3.84854e-08			8	85	2.46577e-05
					8	86	-7.56769e-09			8	86	5.88682e-05
					8	87	-8.65355e-08			8	87	-0.000219195
					8	88	-4.8195e-08			8	88	3.83496e-05
					8	89	-1.39747e-07			8	89	-0.000240689
					8	90	-8.70447e-08			8	90	7.54181e-05
					8	91	-1.15674e-07			8	91	-0.00128056
					8	92	-3.98004e-09			8	92	6.49435e-05
					8	93	-7.8649e-09			8	93	-8.19089e-06
					8	94	1.86313e-09			8	94	-3.26957e-05
					8	95	-6.47604e-08			8	95	3.91517e-05
					8	96	-2.19144e-08			8	96	-5.4902e-05
					8	97	-2.41202e-07			8	97	1.78754e-05
					8	98	-3.23077e-07			8	98	2.78708e-05
					8	99	-5.7711e-08			8	99	2.54872e-06
					8	100	-2.68443e-07			8	100	1.18413e-05
					8	101	-5.18714e-07			8	101	-2.59292e-06
					8	102	-9.57609e-07			8	102	-7.01513e-06
					8	103	-8.99209e-07			8	103	-1.88062e-05
					8	104	4.89355e-07			8	104	2.94632e-05
					8	105	1.53377e-07			8	105	1.64321e-05
					8	106	3.51217e-07			8	106	6.23164e-06
					8	107	-3.0381e-07			8	107	2.36203e-05
					8	108	-6.37526e-07			8	108	2.48336e-05
					8	109	-4.8812e-07			8	109	-2.57539e-06
					8	110	-6.44338e-07			8	110	-5.66599e-06
					8	111	-1.08127e-06			8	111	1.46849e-05
					8	112	-7.75247e-07			8	112	3.19072e-05
					8	113	-7.86908e-07			8	113	2.50424e-06
					8	114	5.18538e-07			8	114	5.44734e-06
					8	115	4.61893e-07			8	115	7.73864e-05
					8	116	5.30292e-07			8	116	-7.20571e-06
					8	117	9.43705e-07			8	117	6.90128e-05
					8	118	1.12914e-06			8	118	3.71974e-05
					8	119	1.13152e-06			8	119	3.10185e-05
					8	120	1.3703e-06			8	120	-1.48786e-05
					8	121	1.27355e-07			8	121	-1.63974e-05
					8	122	4.98136e-07			8	122	1.34397e-06
					8	123	5.67209e-07			8	123	-1.78318e-05
					8	124	2.51693e-07			8	124	8.80396e-06
					8	125	3.36303e-07			8	125	2.60322e-05
					8	126	3.17708e-07			8	126	-9.68547e-06
					8	127	1.89558e-07			8	127	2.26419e-05
					8	128	-3.99032e-07			8	128	0.000109641
					8	129	1.5094e-06			8	129	0.000181387
					8	130	1.39207e-06			8	130	0.000115058
					8	131	-1.2434e-06			8	131	4.86522e-05
					8	132	-1.22906e-06			8	132	9.69349e-05
					8	133	-1.86825e-06			8	133	-1.24863e-05
					8	134	-1.74623e-07			8	134	5.1704e-06
					8	135	-2.9947e-07			8	135	1.36756e-05
					8	136	-1.62681e-08			8	136	-3.64495e-06
					8	137	-1.72301e-07			8	137	2.58165e-05
					8	138	-3.67428e-07			8	138	5.83384e-05
					8	139	-8.48154e-07			8	139	3.36744e-05
					8	140	-5.89998e-07			8	140	2.35767e-05
					8	141	1.70971e-06			8	141	0.000110931
					8	142	3.08379e-07			8	142	7.94167e-05
					8	143	1.89591e-06			8	143	5.11214e-05
					8	144	-1.10959e-06			8	144	4.02557e-06
					8	145	-6.24591e-07			8	145	1.5936e-06
					8	146	-1.16515e-06			8	146	-1.179e-05
					8	147	1.35323e-07			8	147	2.00485e-05
					8	148	-5.53508e-07			8	148	1.87697e-06
					8	149	-8.48285e-07			8	149	-6.02294e-06
					8	150	2.28668e-07			8	150	2.59506e-05
					8	151	4.81762e-07			8	151	5.27576e-05
					8	152	1.55281e-06			8	152	7.68972e-05
					8	153	1.49335e-06			8	153	5.41331e-05
					8	154	5.96448e-07			8	154	3.82635e-05
					8	155	7.88581e-07			8	155	-3.9426e-06
					8	156	1.26421e-06			8	156	-6.20521e-06
					8	157	-2.86159e-08			8	157	6.00246e-06
					8	158	5.18615e-07			8	158	1.30264e-05
					8	159	-5.00047e-07			8	159	-1.3244e-06
					8	160	-4.44269e-07			8	160	-6.74941e-06
					8	161	2.42018e-07			8	161	-9.36253e-06
					8	162	-1.28783e-07			8	162	8.1375e-06
					8	163	-6.05999e-07			8	163	-3.40902e-06
					8	164	-6.83628e-07			8	164	-1.25259e-05
					8	165	-7.19708e-07			8	165	-6.41833e-06
					8	166	-2.28868e-07			8	166	1.06842e-05
					9	1	1.19074e-06			9	1	-0.00020888
					9	2	7.62462e-08			9	2	-6.01976e-06
					9	3	3.74943e-06			9	3	-0.0001836
					9	4	2.76916e-06			9	4	-0.000299375
					9	5	-2.8571e-06			9	5	-1.36069e-06
					9	6	4.65441e-06			9	6	-0.000217813
					9	7	4.17592e-06			9	7	-0.000151898
					9	8	4.81634e-07			9	8	-7.816e-05
					9	9	0			9	9	0
					9	10	4.59942e-07			9	10	-2.70475e-05
					9	11	-8.75922e-06			9	11	6.52372e-05
					9	12	9.95086e-07			9	12	-1.70922e-05
					9	13	1.19945e-06			9	13	-3.20107e-05
					9	14	1.49212e-06			9	14	-6.38777e-06
					9	15	8.57626e-07			9	15	-8.69191e-06
					9	16	1.85746e-06			9	16	-9.82557e-06
					9	17	1.26575e-06			9	17	6.19537e-07
					9	18	1.49599e-06			9	18	-7.94829e-06
					9	19	1.14563e-06			9	19	-1.16476e-06
					9	20	2.16208e-06			9	20	5.79297e-05
					9	21	4.30541e-07			9	21	-1.63821e-06
					9	22	7.17006e-07			9	22	-1.76668e-07
					9	23	5.00717e-07			9	23	9.47247e-07
					9	24	4.20274e-07			9	24	-1.6472e-06
					9	25	2.14158e-07			9	25	4.90529e-06
					9	26	4.77322e-07			9	26	4.33031e-06
					9	27	1.64405e-07			9	27	2.01658e-06
					9	28	2.40183e-08			9	28	2.56544e-07
					9	29	-1.02204e-07			9	29	1.44593e-06
					9	30	-2.5514e-07			9	30	-2.13046e-07
					9	31	-2.94972e-07			9	31	8.09517e-07
					9	32	7.84968e-07			9	32	3.33929e-06
					9	33	6.76109e-08			9	33	5.95761e-08
					9	34	3.66539e-08			9	34	-1.10253e-07
					9	35	-7.70178e-08			9	35	1.656e-07
					9	36	-1.5132e-07			9	36	-9.18887e-08
					9	37	-6.198e-07			9	37	-2.2397e-06
					9	38	-6.08676e-07			9	38	-1.20225e-06
					9	39	-6.62096e-07			9	39	-3.46068e-07
					9	40	-7.38419e-07			9	40	-1.45938e-06
					9	41	-6.63899e-07			9	41	-4.73474e-07
					9	42	-7.06731e-07			9	42	-8.33965e-07
					9	43	-5.97266e-07			9	43	2.52906e-07
					9	44	-5.23339e-07			9	44	-3.50993e-07
					9	45	-2.65117e-07			9	45	4.40829e-08
					9	46	-2.73916e-07			9	46	-1.87938e-07
					9	47	-2.57297e-07			9	47	-1.89287e-07
					9	48	-2.36923e-07			9	48	-7.24115e-08
					9	49	-1.3969e-07			9	49	2.5232e-07
					9	50	-3.05605e-07			9	50	2.54866e-06
					9	51	-1.04004e-07			9	51	-4.25274e-07
					9	52	-8.48714e-08			9	52	-1.22685e-06
					9	53	-2.42698e-08			9	53	-1.22417e-06
					9	54	-1.37663e-08			9	54	-6.98948e-07
					9	55	1.76746e-09			9	55	-2.34702e-06
					9	56	-4.61027e-07			9	56	2.52973e-06
					9	57	-5.85846e-08			9	57	1.13047e-08
					9	58	-4.24742e-08			9	58	-3.35341e-07
					9	59	-3.17158e-09			9	59	-2.84945e-07
					9	60	3.80463e-09			9	60	2.19311e-08
					9	61	6.05422e-09			9	61	-5.04463e-07
					9	62	1.30089e-08			9	62	-7.44638e-07
					9	63	5.37507e-09			9	63	-2.51844e-07
					9	64	2.7695e-09			9	64	1.34027e-06
					9	65	1.98591e-09			9	65	4.88237e-07
					9	66	-2.56855e-11			9	66	1.29661e-06
					9	67	9.49592e-11			9	67	2.08741e-06
					9	68	1.78672e-08			9	68	-3.24376e-07
					9	69	2.74552e-09			9	69	-1.82673e-08
					9	70	9.04707e-10			9	70	3.32587e-07
					9	71	4.60418e-10			9	71	1.38064e-07
					9	72	-9.87128e-10			9	72	1.95444e-07
					9	73	3.25089e-11			9	73	3.24978e-07
					9	74	-9.72728e-10			9	74	3.58443e-07
					9	75	9.3178e-10			9	75	6.33901e-07
					9	76	1.27717e-10			9	76	-9.11107e-07
					9	77	2.11051e-09			9	77	5.07145e-07
					9	78	1.12384e-09			9	78	-9.78213e-07
					9	79	1.97376e-09			9	79	2.21126e-07
					9	80	-1.1076e-09			9	80	6.39628e-07
					9	81	1.90262e-11			9	81	7.51807e-08
					9	82	-2.83584e-10			9	82	-2.06609e-07
					9	83	8.08695e-10			9	83	-5.7733e-08
					9	84	1.50327e-10			9	84	-1.95963e-07
					9	85	2.16479e-08			9	85	-1.61385e-05
					9	86	6.13164e-09			9	86	-1.21475e-06
					9	87	4.98618e-08			9	87	-1.28667e-05
					9	88	3.21234e-08			9	88	-8.5266e-06
					9	89	1.64355e-07			9	89	-2.1968e-05
					9	90	9.55726e-08			9	90	-7.89307e-06
					9	91	1.90461e-07			9	91	-2.22508e-05
					9	92	2.74639e-09			9	92	1.63609e-06
					9	93	7.97934e-09			9	93	-8.01349e-07
					9	94	4.02306e-09			9	94	-1.23984e-06
					9	95	1.25365e-07			9	95	-2.53772e-06
					9	96	4.5169e-08			9	96	-2.09453e-06
					9	97	4.86626e-07			9	97	7.49194e-07
					9	98	9.91444e-07			9	98	2.327e-06
					9	99	8.8881e-09			9	99	4.16008e-07
					9	100	1.6753e-06			9	100	2.48381e-06
					9	101	1.98373e-06			9	101	1.27385e-06
					9	102	9.60385e-07			9	102	-5.8236e-08
					9	103	2.85783e-07			9	103	-2.74219e-06
					9	104	-9.99442e-07			9	104	-2.72613e-06
					9	105	-1.90766e-07			9	105	-2.36607e-06
					9	106	-1.05827e-06			9	106	-5.00603e-07
					9	107	2.59842e-07			9	107	-3.25953e-07
					9	108	2.66969e-07			9	108	1.41135e-06
					9	109	7.49281e-08			9	109	8.51746e-07
					9	110	-1.24417e-07			9	110	9.66386e-07
					9	111	1.11494e-07			9	111	2.6201e-06
					9	112	4.91993e-07			9	112	2.81053e-06
					9	113	-4.18338e-07			9	113	1.8804e-06
					9	114	-2.81563e-07			9	114	3.0236e-06
					9	115	-9.0592e-07			9	115	6.71351e-06
					9	116	-1.42139e-06			9	116	3.74754e-07
					9	117	-1.72543e-06			9	117	-1.8395e-06
					9	118	-1.04927e-06			9	118	-9.34455e-07
					9	119	-1.23152e-06			9	119	3.38541e-06
					9	120	-2.86425e-07			9	120	-1.98975e-06
					9	121	1.07138e-07			9	121	-8.52339e-07
					9	122	-1.86161e-07			9	122	-1.84961e-06
					9	123	1.75263e-07			9	123	-1.07146e-06
					9	124	-5.78756e-07			9	124	-2.5253e-07
					9	125	-4.53178e-07			9	125	1.7072e-06
					9	126	-9.1579e-07			9	126	-2.38875e-07
					9	127	3.20903e-06			9	127	3.74495e-06
					9	128	8.32765e-06			9	128	4.48586e-05
					9	129	-5.97847e-07			9	129	8.28652e-05
					9	130	3.07461e-06			9	130	4.22872e-05
					9	131	-1.23662e-06			9	131	1.50695e-05
					9	132	2.99732e-06			9	132	2.89517e-05
					9	133	-2.68559e-07			9	133	1.16189e-06
					9	134	1.2129e-06			9	134	2.29106e-06
					9	135	1.75205e-06			9	135	3.05921e-06
					9	136	1.69996e-07			9	136	1.21382e-06
					9	137	8.81054e-07			9	137	3.39323e-06
					9	138	7.84173e-07			9	138	8.84251e-06
					9	139	2.09137e-06			9	139	3.7742e-06
					9	140	1.81925e-06			9	140	2.6533e-06
					9	141	-5.66222e-06			9	141	4.17008e-05
					9	142	-2.27217e-06			9	142	1.87811e-05
					9	143	-1.55835e-06			9	143	1.38054e-05
					9	144	2.76751e-06			9	144	2.96023e-07
					9	145	2.6063e-06			9	145	1.38901e-06
					9	146	1.3577e-06			9	146	-2.426e-06
					9	147	1.30759e-06			9	147	1.71704e-06
					9	148	1.33841e-06			9	148	-1.99335e-06
					9	149	8.09594e-07			9	149	-1.98305e-06
					9	150	5.32879e-07			9	150	4.10589e-06
					9	151	2.23228e-07			9	151	4.37887e-06
					9	152	2.42682e-06			9	152	1.71549e-05
					9	153	2.01251e-06			9	153	1.19337e-05
					9	154	1.98246e-07			9	154	5.66139e-06
					9	155	2.36986e-07			9	155	-7.33067e-07
					9	156	-3.06126e-07			9	156	-3.74545e-06
					9	157	-7.79616e-07			9	157	-5.82334e-06
					9	158	2.03496e-07			9	158	2.8617e-06
					9	159	3.12279e-08			9	159	1.33673e-06
					9	160	1.22499e-07			9	160	3.32337e-07
					9	161	3.26793e-07			9	161	-6.13696e-07
					9	162	1.90119e-07			9	162	2.7679e-06
					9	163	9.96929e-08			9	163	-4.45698e-07
					9	164	-2.55746e-07			9	164	-1.56631e-06
					9	165	-3.96291e-07			9	165	2.15133e-07
					9	166	2.66211e-07			9	166	2.3172e-06
					10	1	9.46572e-07			10	1	-0.00112477
					10	2	5.24592e-08			10	2	-0.000335536
					10	3	2.59729e-06			10	3	-0.000424264
					10	4	2.59933e-06			10	4	-0.00122323
					10	5	4.42565e-06			10	5	-0.000474398
					10	6	-1.11225e-06			10	6	-0.000353274
					10	7	3.06835e-06			10	7	-0.0011871
					10	8	3.26407e-07			10	8	-0.000304584
					10	9	4.59942e-07			10	9	-2.70475e-05
					10	10	0			10	10	0
					10	11	1.10631e-06			10	11	-3.71648e-05
					10	12	-3.50508e-06			10	12	0.000224347
					10	13	7.64043e-07			10	13	5.82993e-05
					10	14	9.37749e-07			10	14	4.47978e-05
					10	15	1.3337e-06			10	15	1.45638e-05
					10	16	4.4157e-07			10	16	2.6481e-05
					10	17	1.03988e-06			10	17	3.76348e-07
					10	18	7.10183e-07			10	18	2.32506e-05
					10	19	7.12836e-07			10	19	6.21049e-06
					10	20	1.33609e-06			10	20	-7.25981e-05
					10	21	5.83897e-07			10	21	2.24771e-06
					10	22	2.51565e-07			10	22	8.15096e-07
					10	23	3.24826e-07			10	23	-1.69112e-06
					10	24	2.73357e-07			10	24	4.81334e-06
					10	25	1.20071e-07			10	25	-8.17431e-06
					10	26	2.88544e-07			10	26	-1.09875e-05
					10	27	-1.61652e-08			10	27	-3.61886e-06
					10	28	9.45138e-08			10	28	5.91087e-07
					10	29	-2.00877e-07			10	29	-2.84629e-06
					10	30	-7.51696e-08			10	30	2.29198e-07
					10	31	-2.10278e-07			10	31	-2.47e-06
					10	32	4.84007e-07			10	32	-9.97971e-06
					10	33	1.70511e-08			10	33	-1.15009e-07
					10	34	3.55444e-08			10	34	4.39408e-07
					10	35	-1.11965e-07			10	35	-2.76244e-07
					10	36	-5.6703e-08			10	36	9.72048e-08
					10	37	-4.23498e-07			10	37	2.32106e-06
					10	38	-4.21133e-07			10	38	4.25793e-06
					10	39	-5.65145e-07			10	39	-1.18996e-06
					10	40	-3.98503e-07			10	40	1.04234e-07
					10	41	-5.45303e-07			10	41	-2.78515e-06
					10	42	-3.83063e-07			10	42	-1.32784e-06
					10	43	-3.92104e-07			10	43	-7.43396e-06
					10	44	-3.63554e-07			10	44	1.49136e-06
					10	45	-2.20259e-07			10	45	-2.36423e-07
					10	46	-1.67344e-07			10	46	-1.10289e-07
					10	47	-2.02289e-07			10	47	-9.66861e-08
					10	48	-1.54136e-07			10	48	-1.99923e-07
					10	49	-9.8655e-08			10	49	-1.25442e-05
					10	50	-2.06322e-07			10	50	-4.22961e-06
					10	51	-7.18459e-08			10	51	-4.83934e-06
					10	52	-7.60228e-08			10	52	-5.76716e-06
					10	53	-1.24976e-08			10	53	-2.02307e-06
					10	54	-3.0754e-08			10	54	-7.8599e-06
					10	55	-6.26167e-09			10	55	-6.3933e-06
					10	56	-3.05913e-07			10	56	-4.37724e-06
					10	57	-4.31255e-08			10	57	-6.59934e-07
					10	58	-4.08345e-08			10	58	-4.02182e-07
					10	59	6.53577e-09			10	59	4.06213e-08
					10	60	-9.88035e-09			10	60	-1.56931e-06
					10	61	2.83752e-09			10	61	6.3324e-06
					10	62	5.83556e-09			10	62	4.11858e-06
					10	63	2.90736e-09			10	63	3.00919e-06
					10	64	1.77264e-09			10	64	2.64613e-06
					10	65	7.52362e-10			10	65	2.83394e-06
					10	66	5.59243e-10			10	66	4.353e-06
					10	67	6.9355e-11			10	67	7.41188e-06
					10	68	6.91444e-09			10	68	3.07393e-06
					10	69	1.75996e-09			10	69	4.8549e-07
					10	70	1.05712e-09			10	70	1.39325e-07
					10	71	-1.98714e-10			10	71	2.28618e-07
					10	72	1.13976e-10			10	72	8.54404e-07
					10	73	-1.05886e-10			10	73	-3.95864e-06
					10	74	-7.83616e-10			10	74	-1.85189e-06
					10	75	4.44555e-10			10	75	-3.13721e-06
					10	76	1.01577e-10			10	76	-6.09032e-07
					10	77	1.14054e-09			10	77	-3.20637e-06
					10	78	6.58789e-10			10	78	-1.83003e-06
					10	79	1.05232e-09			10	79	-8.17256e-06
					10	80	-8.13485e-10			10	80	4.57166e-07
					10	81	-3.35166e-11			10	81	-5.26031e-07
					10	82	-9.87298e-12			10	82	1.99206e-07
					10	83	3.93908e-10			10	83	-2.32979e-07
					10	84	1.70243e-10			10	84	-1.85206e-07
					10	85	1.28412e-08			10	85	-2.89098e-05
					10	86	3.13877e-09			10	86	-5.22047e-06
					10	87	2.4667e-08			10	87	-5.5867e-06
					10	88	2.23089e-08			10	88	-3.4056e-05
					10	89	7.22098e-08			10	89	-8.98651e-06
					10	90	8.24583e-08			10	90	-4.76752e-05
					10	91	1.21932e-07			10	91	-4.52272e-06
					10	92	1.24657e-09			10	92	-2.08259e-06
					10	93	3.42325e-09			10	93	-2.2541e-07
					10	94	1.65684e-09			10	94	-4.29791e-06
					10	95	3.72094e-08			10	95	-1.49558e-06
					10	96	5.42707e-08			10	96	-2.44589e-05
					10	97	-2.0819e-07			10	97	-5.13732e-06
					10	98	-5.63572e-07			10	98	-8.6714e-06
					10	99	-4.72659e-08			10	99	-7.3379e-07
					10	100	-6.29045e-07			10	100	-4.12583e-06
					10	101	-1.7945e-07			10	101	5.74775e-07
					10	102	9.73972e-07			10	102	2.48988e-06
					10	103	1.80967e-06			10	103	7.16198e-06
					10	104	1.01352e-07			10	104	-6.552e-06
					10	105	1.20439e-07			10	105	-4.51192e-06
					10	106	5.74321e-08			10	106	-1.35789e-06
					10	107	-6.32714e-08			10	107	-6.80451e-06
					10	108	-7.48533e-08			10	108	-7.6135e-06
					10	109	1.46146e-07			10	109	1.12201e-06
					10	110	5.36533e-07			10	110	2.92411e-06
					10	111	8.29879e-07			10	111	-4.73355e-06
					10	112	-2.15447e-07			10	112	-1.01396e-05
					10	113	9.70175e-07			10	113	6.49717e-08
					10	114	-3.72901e-07			10	114	-2.57429e-06
					10	115	-5.62409e-07			10	115	-1.92627e-05
					10	116	-8.52289e-08			10	116	1.57846e-06
					10	117	-1.10589e-07			10	117	-1.46104e-05
					10	118	-5.84963e-08			10	118	-8.62728e-06
					10	119	-3.29568e-07			10	119	-7.96886e-06
					10	120	-5.08986e-07			10	120	3.03702e-06
					10	121	1.23508e-08			10	121	4.48455e-06
					10	122	6.15842e-08			10	122	-9.86318e-07
					10	123	-1.80924e-07			10	123	5.24742e-06
					10	124	7.25427e-08			10	124	-1.99035e-06
					10	125	3.36036e-07			10	125	-6.37406e-06
					10	126	-3.67939e-08			10	126	2.53025e-06
					10	127	-1.67697e-07			10	127	-6.50854e-06
					10	128	4.41044e-08			10	128	-4.82109e-05
					10	129	1.71723e-06			10	129	-0.000116182
					10	130	2.26168e-06			10	130	-9.00633e-05
					10	131	-4.48025e-07			10	131	-2.37699e-05
					10	132	-8.23978e-07			10	132	-3.73807e-05
					10	133	2.19786e-06			10	133	1.49986e-06
					10	134	-3.61847e-07			10	134	-2.27005e-06
					10	135	-2.12669e-07			10	135	-5.42701e-06
					10	136	-1.02131e-07			10	136	5.77246e-07
					10	137	9.89954e-08			10	137	-8.9071e-06
					10	138	6.98505e-07			10	138	-2.16219e-05
					10	139	1.0877e-06			10	139	-1.25041e-05
					10	140	8.88176e-07			10	140	-9.05937e-06
					10	141	1.15851e-06			10	141	-6.78055e-05
					10	142	1.05265e-06			10	142	-3.22447e-05
					10	143	-1.55885e-06			10	143	-3.07705e-05
					10	144	1.099e-06			10	144	-1.44045e-06
					10	145	-2.21382e-08			10	145	-1.11522e-06
					10	146	2.05897e-06			10	146	5.06356e-06
					10	147	-1.22035e-06			10	147	-1.05038e-05
					10	148	6.45739e-07			10	148	1.37227e-06
					10	149	1.71933e-06			10	149	3.12891e-06
					10	150	-9.02864e-07			10	150	-1.4602e-05
					10	151	1.02485e-06			10	151	-3.71276e-05
					10	152	-2.03021e-06			10	152	-5.85342e-05
					10	153	-4.21843e-06			10	153	-3.6211e-05
					10	154	-1.13173e-06			10	154	-2.04995e-05
					10	155	-1.18674e-06			10	155	5.67278e-07
					10	156	-1.02134e-06			10	156	-4.26864e-06
					10	157	1.5524e-06			10	157	-1.02757e-05
					10	158	-1.31166e-06			10	158	-2.23341e-06
					10	159	6.84755e-07			10	159	2.56669e-06
					10	160	4.08495e-07			10	160	3.63998e-06
					10	161	-2.64759e-07			10	161	3.47348e-06
					10	162	-9.54809e-08			10	162	-2.28616e-07
					10	163	1.41222e-06			10	163	1.58625e-06
					10	164	1.66401e-06			10	164	4.97761e-06
					10	165	1.38311e-06			10	165	3.1789e-06
					10	166	2.61169e-07			10	166	-4.06052e-06
					11	1	3.54018e-07			11	1	-0.000274855
					11	2	-1.04322e-07			11	2	0.00011258
					11	3	-8.16281e-06			11	3	-2.37821e-06
					11	4	7.55737e-06			11	4	-0.000412099
					11	5	3.85043e-05			11	5	-0.000400199
					11	6	3.35272e-05			11	6	-0.000465827
					11	7	5.0028e-05			11	7	-0.000448995
					11	8	1.11242e-07			11	8	7.12886e-05
					11	9	-8.75922e-06			11	9	6.52372e-05
					11	10	1.10631e-06			11	10	-3.71648e-05
					11	11	0			11	11	0
					11	12	8.97558e-06			11	12	-3.72267e-05
					11	13	2.47671e-05			11	13	0.000115751
					11	14	3.6808e-05			11	14	-7.73597e-05
					11	15	3.07779e-05			11	15	8.41967e-05
					11	16	2.83963e-05			11	16	2.55968e-05
					11	17	2.64617e-05			11	17	2.3588e-05
					11	18	2.15933e-05			11	18	1.9534e-05
					11	19	1.77447e-05			11	19	2.59726e-05
					11	20	4.88013e-05			11	20	0.000135483
					11	21	2.22977e-05			11	21	2.12562e-05
					11	22	1.09679e-05			11	22	3.17417e-06
					11	23	9.32061e-06			11	23	-5.32108e-07
					11	24	5.73922e-06			11	24	1.54527e-06
					11	25	2.62587e-06			11	25	3.59911e-08
					11	26	5.92898e-06			11	26	-6.80136e-06
					11	27	1.35022e-06			11	27	-1.76779e-06
					11	28	9.98152e-07			11	28	1.54987e-06
					11	29	-1.58141e-06			11	29	-2.03696e-06
					11	30	-1.71373e-06			11	30	-1.37128e-07
					11	31	-2.66903e-06			11	31	-2.90501e-06
					11	32	1.05861e-05			11	32	-9.83697e-06
					11	33	6.79337e-07			11	33	-1.38121e-07
					11	34	5.16528e-07			11	34	3.17922e-07
					11	35	-1.1216e-06			11	35	-1.4317e-07
					11	36	-1.14085e-06			11	36	-1.93349e-08
					11	37	-5.15127e-06			11	37	-5.97196e-07
					11	38	-5.25609e-06			11	38	1.93137e-06
					11	39	-6.18639e-06			11	39	-1.32246e-06
					11	40	-5.4812e-06			11	40	-1.00177e-06
					11	41	-5.92357e-06			11	41	-1.9476e-06
					11	42	-5.09014e-06			11	42	-1.2802e-06
					11	43	-4.60393e-06			11	43	-3.199e-06
					11	44	-4.67411e-06			11	44	1.33975e-07
					11	45	-2.52581e-06			11	45	-2.37276e-07
					11	46	-2.14465e-06			11	46	-1.70736e-07
					11	47	-2.24673e-06			11	47	-1.37873e-07
					11	48	-1.78401e-06			11	48	-2.0456e-07
					11	49	-9.52756e-07			11	49	-5.56518e-06
					11	50	-2.18648e-06			11	50	5.26536e-08
					11	51	-6.81312e-07			11	51	-2.69956e-06
					11	52	-6.11074e-07			11	52	-2.87537e-06
					11	53	-1.15574e-07			11	53	-1.16557e-06
					11	54	-1.61044e-07			11	54	-3.56844e-06
					11	55	-1.5437e-08			11	55	-3.7066e-06
					11	56	-3.41716e-06			11	56	5.88778e-07
					11	57	-4.23161e-07			11	57	-5.07432e-07
					11	58	-3.24588e-07			11	58	-2.11155e-07
					11	59	3.29874e-08			11	59	1.97743e-08
					11	60	-2.31168e-08			11	60	-5.60148e-07
					11	61	3.24956e-08			11	61	2.56455e-06
					11	62	6.2499e-08			11	62	1.75188e-06
					11	63	3.22524e-08			11	63	1.33132e-06
					11	64	2.22108e-08			11	64	6.67877e-07
					11	65	1.54323e-08			11	65	1.03647e-06
					11	66	1.11847e-08			11	66	1.0584e-06
					11	67	7.7445e-09			11	67	1.94697e-06
					11	68	8.0626e-08			11	68	1.02473e-06
					11	69	1.86314e-08			11	69	2.49106e-07
					11	70	1.04802e-08			11	70	-1.0576e-08
					11	71	3.59799e-09			11	71	8.63425e-08
					11	72	2.44117e-09			11	72	1.80286e-07
					11	73	2.27654e-09			11	73	-1.42513e-06
					11	74	1.12269e-09			11	74	-8.12881e-07
					11	75	4.4513e-09			11	75	-1.36785e-06
					11	76	2.48889e-09			11	76	1.81831e-07
					11	77	5.10036e-09			11	77	-1.35474e-06
					11	78	2.77684e-09			11	78	-6.19576e-08
					11	79	2.93197e-09			11	79	-2.57283e-06
					11	80	2.19667e-09			11	80	-1.53303e-07
					11	81	1.50787e-09			11	81	-2.38507e-07
					11	82	9.25143e-10			11	82	1.3467e-07
					11	83	1.84675e-09			11	83	-7.08272e-08
					11	84	7.42088e-10			11	84	4.80356e-08
					11	85	7.57932e-09			11	85	1.24746e-06
					11	86	-7.10235e-10			11	86	-8.04577e-07
					11	87	2.2345e-08			11	87	5.66134e-06
					11	88	8.36738e-09			11	88	-1.6836e-06
					11	89	5.64699e-08			11	89	1.32011e-05
					11	90	3.60149e-08			11	90	-3.84744e-06
					11	91	5.3959e-08			11	91	4.06866e-05
					11	92	6.34079e-11			11	92	-1.37796e-06
					11	93	3.19375e-09			11	93	3.39622e-07
					11	94	-3.58629e-09			11	94	2.8463e-08
					11	95	3.83425e-08			11	95	1.89747e-07
					11	96	1.80605e-08			11	96	-1.52769e-06
					11	97	-2.35432e-07			11	97	-2.49362e-06
					11	98	-7.00385e-07			11	98	-4.46383e-06
					11	99	-6.28962e-07			11	99	-1.1004e-06
					11	100	2.30874e-06			11	100	-3.02441e-06
					11	101	9.64888e-06			11	101	-2.29452e-07
					11	102	1.05442e-05			11	102	1.87068e-07
					11	103	1.10816e-05			11	103	4.92079e-07
					11	104	-1.77797e-06			11	104	-8.7507e-07
					11	105	2.57559e-07			11	105	1.24189e-06
					11	106	-2.41018e-06			11	106	-1.18527e-06
					11	107	3.78541e-07			11	107	-9.97008e-07
					11	108	3.93849e-07			11	108	4.59534e-08
					11	109	1.04043e-06			11	109	2.48704e-06
					11	110	1.5592e-06			11	110	1.78146e-06
					11	111	3.83983e-06			11	111	-1.79802e-07
					11	112	-1.25451e-07			11	112	-2.36237e-06
					11	113	1.56293e-06			11	113	1.92762e-06
					11	114	-8.74584e-06			11	114	-6.16271e-06
					11	115	-1.10855e-05			11	115	-8.59855e-06
					11	116	-5.8367e-06			11	116	8.73614e-07
					11	117	-5.5287e-06			11	117	8.44368e-08
					11	118	-3.74924e-06			11	118	4.55044e-06
					11	119	-6.01735e-06			11	119	1.6497e-06
					11	120	-3.57222e-06			11	120	-4.96029e-06
					11	121	3.87775e-07			11	121	8.22172e-07
					11	122	-4.64473e-07			11	122	3.09738e-06
					11	123	-2.68352e-07			11	123	-2.59835e-06
					11	124	5.04722e-07			11	124	-2.81223e-06
					11	125	1.86336e-05			11	125	-1.70576e-05
					11	126	-3.98129e-06			11	126	3.36502e-06
					11	127	2.12244e-05			11	127	-1.55396e-05
					11	128	7.25602e-05			11	128	-4.555e-05
					11	129	0.000114593			11	129	-2.00651e-05
					11	130	7.94941e-05			11	130	2.89157e-05
					11	131	-7.27605e-06			11	131	-4.91616e-06
					11	132	-4.50414e-06			11	132	-7.41478e-06
					11	133	7.25165e-06			11	133	-2.01433e-05
					11	134	1.59238e-06			11	134	-2.60136e-06
					11	135	8.08332e-06			11	135	-5.79456e-06
					11	136	-7.21275e-07			11	136	-8.22759e-08
					11	137	8.58666e-06			11	137	-1.2278e-05
					11	138	2.1233e-05			11	138	-2.94435e-05
					11	139	3.27662e-05			11	139	-9.53024e-06
					11	140	3.25461e-05			11	140	-4.41598e-06
					11	141	-1.19604e-05			11	141	-7.25345e-05
					11	142	1.67313e-05			11	142	-6.70272e-05
					11	143	-1.04943e-05			11	143	-1.47142e-05
					11	144	3.09212e-05			11	144	-7.76074e-07
					11	145	1.69197e-05			11	145	-1.26466e-06
					11	146	2.26768e-05			11	146	6.69587e-07
					11	147	1.24071e-05			11	147	-4.79332e-06
					11	148	1.81356e-05			11	148	-1.81214e-06
					11	149	1.52529e-05			11	149	-2.44199e-07
					11	150	3.18457e-06			11	150	1.89525e-06
					11	151	4.32652e-06			11	151	9.16042e-07
					11	152	3.74095e-05			11	152	5.74108e-06
					11	153	2.19288e-05			11	153	-4.16609e-06
					11	154	-5.07342e-07			11	154	6.5803e-06
					11	155	-1.67588e-06			11	155	-5.58105e-07
					11	156	-4.65303e-06			11	156	-6.12999e-06
					11	157	-2.57348e-06			11	157	-1.34296e-05
					11	158	-1.52984e-06			11	158	4.73507e-06
					11	159	2.36449e-06			11	159	1.92463e-06
					11	160	2.09514e-06			11	160	1.6495e-07
					11	161	7.12966e-07			11	161	-1.79448e-06
					11	162	1.10084e-06			11	162	3.65448e-06
					11	163	5.8872e-06			11	163	3.83759e-07
					11	164	4.87152e-06			11	164	3.559e-07
					11	165	2.57921e-06			11	165	1.26076e-06
					11	166	2.91573e-06			11	166	1.9368e-06
					12	1	1.41662e-06			12	1	-0.000405757
					12	2	-1.15655e-07			12	2	-8.85602e-05
					12	3	7.4466e-06			12	3	-0.000235869
					12	4	-4.63761e-07			12	4	0.000265261
					12	5	2.91998e-05			12	5	-0.000464943
					12	6	2.78899e-05			12	6	-0.000663879
					12	7	2.85865e-05			12	7	-0.00135105
					12	8	2.96857e-08			12	8	-8.94768e-05
					12	9	9.95086e-07			12	9	-1.70922e-05
					12	10	-3.50508e-06			12	10	0.000224347
					12	11	8.97558e-06			12	11	-3.72267e-05
					12	12	0			12	12	0
					12	13	1.33715e-05			12	13	0.000151194
					12	14	1.29946e-05			12	14	-0.000140064
					12	15	1.93026e-05			12	15	4.75215e-05
					12	16	1.87878e-05			12	16	7.17882e-05
					12	17	1.55206e-05			12	17	1.9443e-05
					12	18	1.68819e-05			12	18	3.08591e-05
					12	19	1.20845e-05			12	19	3.39256e-05
					12	20	1.29512e-05			12	20	-0.000318746
					12	21	8.40846e-06			12	21	6.83576e-06
					12	22	1.3361e-05			12	22	1.75625e-05
					12	23	4.61215e-06			12	23	4.37647e-07
					12	24	5.57569e-06			12	24	2.70999e-07
					12	25	1.8041e-06			12	25	1.07993e-05
					12	26	4.1126e-06			12	26	3.11623e-08
					12	27	6.20799e-07			12	27	2.38144e-06
					12	28	9.21915e-07			12	28	2.76216e-06
					12	29	-1.32298e-06			12	29	1.15605e-06
					12	30	-1.17423e-06			12	30	-6.89277e-07
					12	31	-1.98045e-06			12	31	-6.0428e-07
					12	32	7.31033e-06			12	32	-6.80574e-06
					12	33	3.61767e-07			12	33	-3.74269e-09
					12	34	4.48733e-07			12	34	2.19558e-07
					12	35	-8.24467e-07			12	35	1.89568e-07
					12	36	-8.53088e-07			12	36	-3.12318e-07
					12	37	-3.83653e-06			12	37	-4.7549e-06
					12	38	-3.89393e-06			12	38	2.38406e-07
					12	39	-4.47283e-06			12	39	-1.85705e-06
					12	40	-4.19909e-06			12	40	-4.47614e-06
					12	41	-4.24777e-06			12	41	-2.95976e-06
					12	42	-3.92576e-06			12	42	-3.33586e-06
					12	43	-3.41934e-06			12	43	-4.19627e-06
					12	44	-3.44534e-06			12	44	2.20491e-07
					12	45	-1.76147e-06			12	45	-1.00807e-07
					12	46	-1.70197e-06			12	46	-7.55803e-07
					12	47	-1.56275e-06			12	47	-4.46475e-07
					12	48	-1.43913e-06			12	48	-3.37386e-07
					12	49	-7.01035e-07			12	49	-4.84515e-06
					12	50	-1.63209e-06			12	50	3.06531e-06
					12	51	-4.59449e-07			12	51	-2.553e-06
					12	52	-4.67717e-07			12	52	-4.55906e-06
					12	53	-7.29508e-08			12	53	-2.41067e-06
					12	54	-1.07583e-07			12	54	-3.62152e-06
					12	55	-3.10639e-10			12	55	-5.32543e-06
					12	56	-2.54854e-06			12	56	3.17829e-06
					12	57	-2.75147e-07			12	57	-2.59996e-07
					12	58	-2.61808e-07			12	58	-9.13083e-07
					12	59	1.90892e-08			12	59	-3.51915e-07
					12	60	-7.03776e-09			12	60	-3.90351e-07
					12	61	3.36555e-08			12	61	2.41242e-07
					12	62	5.85939e-08			12	62	-2.5809e-07
					12	63	3.19336e-08			12	63	1.05262e-07
					12	64	2.56417e-08			12	64	2.17918e-06
					12	65	1.90656e-08			12	65	8.03078e-07
					12	66	1.46306e-08			12	66	2.08858e-06
					12	67	1.14769e-08			12	67	2.99446e-06
					12	68	7.21908e-08			12	68	2.73064e-07
					12	69	1.66259e-08			12	69	5.26451e-08
					12	70	1.1387e-08			12	70	5.35405e-07
					12	71	6.31106e-09			12	71	1.57534e-07
					12	72	2.80856e-09			12	72	3.3416e-07
					12	73	5.97974e-09			12	73	4.19567e-07
					12	74	5.96258e-09			12	74	3.64402e-07
					12	75	7.39369e-09			12	75	7.13157e-07
					12	76	6.2349e-09			12	76	-1.03394e-06
					12	77	7.49114e-09			12	77	6.89902e-07
					12	78	6.55356e-09			12	78	-9.76316e-07
					12	79	6.32453e-09			12	79	9.73262e-07
					12	80	7.15921e-09			12	80	7.43137e-07
					12	81	2.72982e-09			12	81	7.62992e-08
					12	82	1.85677e-09			12	82	-2.64945e-07
					12	83	2.75732e-09			12	83	-3.20228e-08
					12	84	1.5357e-09			12	84	-2.2481e-07
					12	85	1.02843e-08			12	85	-8.24073e-06
					12	86	5.94171e-09			12	86	-2.0619e-08
					12	87	1.25463e-08			12	87	-8.37356e-06
					12	88	1.33273e-08			12	88	-3.01107e-06
					12	89	2.59157e-08			12	89	-1.58452e-05
					12	90	2.63249e-08			12	90	1.55512e-06
					12	91	2.65277e-08			12	91	-5.32086e-05
					12	92	5.60862e-09			12	92	1.94665e-06
					12	93	-4.18497e-10			12	93	-4.93554e-07
					12	94	1.05826e-09			12	94	-9.90548e-07
					12	95	1.1389e-08			12	95	-4.85777e-07
					12	96	1.27484e-08			12	96	9.91657e-07
					12	97	4.64341e-08			12	97	-2.33056e-06
					12	98	-6.52908e-07			12	98	-2.27974e-06
					12	99	-1.90319e-07			12	99	-6.72509e-08
					12	100	1.0668e-07			12	100	1.26365e-06
					12	101	4.21379e-06			12	101	3.95549e-06
					12	102	8.06851e-06			12	102	2.73231e-06
					12	103	1.14123e-05			12	103	-1.01655e-06
					12	104	-1.25018e-06			12	104	-6.03024e-06
					12	105	-8.55313e-09			12	105	-5.43497e-06
					12	106	-1.28342e-06			12	106	-1.26617e-06
					12	107	4.69662e-07			12	107	-4.67128e-06
					12	108	6.73234e-07			12	108	-2.84541e-06
					12	109	1.02137e-06			12	109	1.61644e-06
					12	110	1.74624e-06			12	110	4.38942e-06
					12	111	3.92682e-06			12	111	2.79096e-06
					12	112	2.73019e-07			12	112	-1.85157e-06
					12	113	2.46218e-06			12	113	5.45752e-06
					12	114	-3.01787e-06			12	114	-6.23445e-07
					12	115	-4.00859e-06			12	115	-1.03336e-05
					12	116	-2.37637e-06			12	116	1.40298e-06
					12	117	-3.05803e-06			12	117	-1.01723e-05
					12	118	-2.69029e-06			12	118	-7.24118e-06
					12	119	-4.27765e-06			12	119	-1.8869e-06
					12	120	-3.4247e-06			12	120	2.31302e-06
					12	121	1.92352e-07			12	121	9.96866e-07
					12	122	-5.99407e-07			12	122	-3.73676e-06
					12	123	-4.41373e-07			12	123	2.9959e-06
					12	124	1.95379e-08			12	124	-2.48068e-06
					12	125	3.95101e-06			12	125	-7.29625e-06
					12	126	-1.5646e-06			12	126	1.96173e-06
					12	127	1.93281e-06			12	127	-5.16706e-06
					12	128	1.01005e-05			12	128	-3.29651e-05
					12	129	3.65759e-05			12	129	-8.93492e-05
					12	130	6.51259e-05			12	130	-6.2015e-05
					12	131	-3.24914e-06			12	131	-3.03308e-06
					12	132	-1.56817e-06			12	132	-1.76273e-05
					12	133	1.14534e-05			12	133	7.93264e-06
					12	134	4.83156e-08			12	134	1.66131e-06
					12	135	2.28357e-06			12	135	7.0887e-08
					12	136	-3.54265e-07			12	136	1.85692e-06
					12	137	2.83164e-06			12	137	-5.21151e-06
					12	138	9.93304e-06			12	138	-1.59914e-05
					12	139	1.83864e-05			12	139	-1.21015e-05
					12	140	2.17327e-05			12	140	-1.46897e-05
					12	141	1.54047e-05			12	141	-4.1872e-05
					12	142	1.12196e-05			12	142	-2.47373e-05
					12	143	-1.00308e-05			12	143	-1.50965e-05
					12	144	1.80359e-05			12	144	-1.37748e-06
					12	145	6.96442e-06			12	145	2.48018e-06
					12	146	1.99416e-05			12	146	-3.11369e-06
					12	147	5.02112e-06			12	147	-3.3138e-05
					12	148	1.53981e-05			12	148	-2.26803e-05
					12	149	1.6888e-05			12	149	-8.21881e-06
					12	150	1.21042e-06			12	150	3.85163e-06
					12	151	1.53281e-05			12	151	-5.92974e-05
					12	152	4.84155e-05			12	152	-4.29747e-05
					12	153	-1.37756e-05			12	153	-2.39357e-05
					12	154	-1.88623e-06			12	154	2.35218e-06
					12	155	-2.53397e-06			12	155	-2.29555e-06
					12	156	-5.5164e-06			12	156	-7.60813e-06
					12	157	9.02779e-08			12	157	-2.35708e-05
					12	158	-3.25934e-06			12	158	7.73036e-06
					12	159	2.76622e-06			12	159	8.09161e-06
					12	160	2.09281e-06			12	160	4.66491e-06
					12	161	4.99631e-07			12	161	2.74598e-06
					12	162	8.14468e-07			12	162	1.34946e-05
					12	163	8.44302e-06			12	163	-8.93888e-08
					12	164	7.13075e-06			12	164	1.1567e-07
					12	165	4.01754e-06			12	165	4.52166e-06
					12	166	3.28084e-06			12	166	9.10148e-06
					13	1	1.18625e-06			13	1	0.00017757
					13	2	-4.08094e-07			13	2	-0.000229748
					13	3	5.21536e-06			13	3	7.70268e-05
					13	4	3.83824e-06			13	4	0.0005225
					13	5	3.38532e-05			13	5	0.000928689
					13	6	2.37461e-05			13	6	0.000971147
[truncated: 25,558 more rows]

## Sheet: Figure 3b
Figure 3b				Bottom Inset					Top Inset
	MBD Eigenenergies [eV]	VMBD contributions [eV]			Atom Index	Atom Index	VMBD contribution [eV]			Atom Index	Atom Index	VMBD contribution[eV]
	9.88955	-0.0902376			1	1	0			1	1	0
	10.6893	-0.61112			1	2	-7.74979e-05			1	2	-6.15177e-05
	10.8353	-0.00468962			1	3	-0.000362338			1	3	0.000668808
	10.9083	-0.0245389			1	4	-0.000282062			1	4	0.000236514
	11.0268	-0.115868			1	5	2.22721e-06			1	5	0.00031011
	11.1506	-0.191848			1	6	0.000157295			1	6	0.000237081
	11.2023	-0.212136			1	7	-1.53296e-05			1	7	0.000500486
	11.2636	-0.0528611			1	8	-0.000124049			1	8	0.000419653
	11.3302	-0.398912			1	9	-9.13749e-05			1	9	0.000278007
	11.4072	-0.0449957			1	10	-1.04461e-05			1	10	-8.64596e-06
	11.4956	-0.00765973			1	11	-5.76271e-05			1	11	0.000618614
	11.5028	-0.0364658			1	12	-6.54585e-05			1	12	0.000248048
	11.51	-0.141575			1	13	-5.92115e-05			1	13	0.000190791
	11.5895	-0.0173094			1	14	-4.50476e-05			1	14	0.000276668
	11.6066	-0.279212			1	15	2.99494e-05			1	15	-0.000120677
	11.7168	-0.0389788			1	16	9.33218e-05			1	16	-0.000294453
	11.7401	-0.0185624			1	17	9.02492e-05			1	17	-0.00103942
	11.7949	-0.242657			1	18	0.000143125			1	18	-0.00122852
	11.8341	-0.106581			1	19	5.02963e-05			1	19	-0.000631656
	11.8532	-0.13216			1	20	9.07596e-05			1	20	-0.00103396
	11.8676	-0.138162			1	21	7.96818e-05			1	21	-0.000359418
	11.906	-0.0624315			1	22	4.68722e-05			1	22	-0.000228173
	11.9257	-0.133368			1	23	5.61138e-05			1	23	-0.000194869
	12.0237	-0.138857			1	24	6.43088e-05			1	24	-7.98198e-05
	12.0449	-0.0195318			1	25	5.38142e-05			1	25	-0.000249589
	12.064	-0.0144878			1	26	0.000217678			1	26	-7.87171e-05
	12.0964	-0.0563853			1	27	0.000188414			1	27	-7.61267e-05
	12.156	-0.0100918			1	28	5.03568e-05			1	28	-0.000329597
	12.1772	-0.167022			1	29	4.23386e-05			1	29	-0.000104812
	12.1821	-0.0479155			1	30	1.4764e-05			1	30	-5.22964e-05
	12.1887	-0.155354			1	31	1.39124e-05			1	31	-3.92864e-05
	12.194	-0.0555025			1	32	3.81105e-05			1	32	-6.69563e-05
	12.2425	-0.0351138			1	33	3.62215e-05			1	33	-0.000115309
	12.2622	-0.0432098			1	34	-9.4334e-06			1	34	0.000156147
	12.2865	-0.0569899			1	35	-4.7013e-05			1	35	3.18694e-05
	12.3108	-0.0398358			1	36	-5.00807e-05			1	36	1.99509e-05
	12.3268	-0.074925			1	37	-9.15869e-06			1	37	0.000173202
	12.3541	-0.0138659			1	38	-2.23052e-05			1	38	3.15047e-05
	12.3728	-0.0556045			1	39	-2.15343e-05			1	39	-2.57661e-06
	12.3767	-0.0355138			1	40	-2.39611e-05			1	40	-3.33063e-05
	12.4093	-0.0788004			1	41	-2.48525e-05			1	41	-2.86577e-05
	12.4167	-0.0464641			1	42	-7.58845e-07			1	42	6.14572e-05
	12.4317	-0.0188881			1	43	8.12473e-06			1	43	-0.000199224
	12.4439	-0.0306043			1	44	1.80231e-05			1	44	3.58336e-05
	12.4764	-0.0425605			1	45	2.69261e-05			1	45	-2.92393e-05
	12.4815	-0.0193018			1	46	1.08348e-05			1	46	-1.26554e-05
	12.4901	-0.0249319			1	47	-1.42731e-05			1	47	2.39418e-05
	12.5011	-0.0198769			1	48	-1.11495e-05			1	48	1.45698e-06
	12.5268	-0.0196947			1	49	1.41792e-05			1	49	-2.83624e-05
	12.5321	-0.0308622			1	50	2.45854e-06			1	50	-9.85648e-06
	12.5508	-0.0143371			1	51	0.00023978			1	51	6.7785e-05
	12.5661	-0.0125687			1	52	0.000108001			1	52	-4.22214e-08
	12.5753	-0.0224751			1	53	3.85798e-05			1	53	-3.67775e-05
	12.5909	-0.0378792			1	54	5.54282e-05			1	54	2.34092e-05
	12.6141	-0.0189693			1	55	-1.68816e-05			1	55	0.000130871
	12.6569	-0.0506462			1	56	2.09432e-05			1	56	2.06329e-05
	12.6769	-0.0339339			1	57	5.26647e-05			1	57	-5.00151e-06
	12.6963	-0.0275009			1	58	4.49341e-05			1	58	-7.53757e-06
	12.7319	-0.00948384			1	59	1.10096e-05			1	59	-1.22156e-05
	12.7514	-0.0457725			1	60	5.4828e-07			1	60	-1.50734e-06
	12.7897	-0.0211074			1	61	5.78392e-07			1	61	4.1977e-07
	12.7944	-0.000837892			1	62	9.3608e-06			1	62	-3.40487e-06
	12.8237	-0.00441749			1	63	1.66507e-05			1	63	-3.99016e-06
	12.8433	-0.0102904			1	64	8.89321e-06			1	64	-4.46698e-06
	12.8546	-0.0123148			1	65	-4.98544e-06			1	65	4.07545e-06
	12.8802	-0.0195411			1	66	-3.31899e-06			1	66	3.35706e-06
	12.8904	-0.0360176			1	67	-7.45488e-06			1	67	5.8443e-06
	12.8999	-0.0470913			1	68	-6.54114e-06			1	68	4.76006e-06
	12.9127	-0.0111341			1	69	-8.3138e-06			1	69	-1.25551e-06
	12.9385	-0.0148802			1	70	-8.15345e-06			1	70	-4.25268e-06
	12.9576	-0.0532896			1	71	1.15899e-06			1	71	7.58163e-07
	12.9833	-0.0145607			1	72	1.53392e-06			1	72	6.29881e-06
	12.9885	-0.015271			1	73	0.000193219			1	73	-0.0011089
	13.0406	0.00171385			1	74	0.000200359			1	74	-0.000561023
	13.0592	-0.0105737			1	75	0.000264975			1	75	-0.000454593
	13.0753	-0.00481586			1	76	0.00046571			1	76	-0.000761017
	13.1081	-0.00702505			1	77	0.000701976			1	77	-0.00121763
	13.1177	-0.00190477			1	78	0.000385632			1	78	-0.00143191
	13.1339	0.00761538			1	79	5.20634e-05			1	79	-0.00019895
	13.143	0.00382369			1	80	0.000194217			1	80	-6.12495e-05
	13.1564	-0.0288867			1	81	4.88579e-05			1	81	-6.27828e-05
	13.1621	-0.0309928			1	82	8.69163e-05			1	82	-4.30937e-05
	13.1883	-0.0162647			1	83	0.000144623			1	83	-3.72457e-05
	13.255	-0.0121185			1	84	2.28931e-05			1	84	-0.000114338
	13.3323	-0.0250045			1	85	9.1193e-05			1	85	-9.28592e-06
	13.3539	0.0244499			1	86	0.000399656			1	86	1.57136e-05
	13.3993	-0.0105706			2	1	-7.74979e-05			2	1	-6.15177e-05
	13.4204	0.00594798			2	2	0			2	2	0
	13.4299	0.00984105			2	3	-0.000152333			2	3	-7.47958e-05
	13.441	0.00650471			2	4	1.51285e-05			2	4	-0.000414661
	13.4905	-0.0299095			2	5	9.32681e-05			2	5	0.00107835
	13.5304	-0.0123129			2	6	7.90806e-05			2	6	-0.000511658
	13.5512	-0.0310821			2	7	3.56957e-05			2	7	-0.000485644
	13.584	-0.00398155			2	8	-6.93189e-05			2	8	0.000102759
	13.6379	-0.0062666			2	9	1.01662e-05			2	9	-0.00083332
	13.6624	-0.0182238			2	10	3.29867e-05			2	10	-0.00217705
	13.7151	-0.00920327			2	11	-1.882e-05			2	11	0.00147729
	13.7673	3.29279e-05			2	12	8.4019e-06			2	12	0.000335237
	13.7852	-5.60075e-06			2	13	2.01368e-05			2	13	-6.45428e-05
	13.8123	-0.0130736			2	14	1.54663e-05			2	14	-0.000738217
	13.8219	-0.0160155			2	15	5.74414e-05			2	15	-0.000708878
	13.8297	-0.0506463			2	16	4.33558e-05			2	16	-0.000653509
	13.8707	-0.0087314			2	17	3.16389e-05			2	17	-0.00264986
	13.8934	-0.0147403			2	18	6.78921e-06			2	18	-0.000801563
	13.9072	-0.0286562			2	19	-4.64712e-05			2	19	6.02902e-06
	13.9252	0.000576563			2	20	1.09631e-05			2	20	-0.000630797
	13.9356	-0.0260882			2	21	8.03169e-06			2	21	-7.44112e-05
	13.9678	-0.0200248			2	22	-1.6369e-05			2	22	0.00017135
	14.0015	-0.00431279			2	23	-2.2947e-05			2	23	0.000824819
	14.0143	-0.0111078			2	24	5.8109e-05			2	24	-0.000998237
	14.03	-0.0332559			2	25	1.54566e-05			2	25	7.51719e-06
	14.0365	-0.000936138			2	26	7.81897e-05			2	26	-7.18577e-05
	14.0427	-0.00141953			2	27	6.66993e-05			2	27	-5.13943e-05
	14.0602	-0.00303298			2	28	1.49135e-05			2	28	-0.00012395
	14.0638	-0.00448931			2	29	1.70692e-05			2	29	-0.000193341
	14.0714	-0.00372325			2	30	5.84394e-06			2	30	-9.31977e-05
	14.085	-0.00377471			2	31	5.10095e-06			2	31	-4.47695e-05
	14.0971	0.0074483			2	32	1.36878e-05			2	32	-5.61871e-05
	14.1116	0.00297043			2	33	1.19899e-05			2	33	-1.82223e-05
	14.1156	0.00956819			2	34	1.91206e-05			2	34	-0.000113389
	14.1259	0.00434696			2	35	7.31934e-05			2	35	-5.53936e-05
	14.1376	0.00146845			2	36	8.37877e-05			2	36	-8.06411e-05
	14.1394	-0.0153545			2	37	2.34406e-05			2	37	0.000104413
	14.1763	-0.00580744			2	38	1.70505e-05			2	38	-7.0594e-05
	14.1855	-0.00300491			2	39	9.067e-06			2	39	-0.000140964
	14.2128	0.00299294			2	40	8.63201e-06			2	40	-0.000254575
	14.2267	-0.00224936			2	41	1.93042e-05			2	41	-0.000276497
	14.2387	-0.0113241			2	42	1.49973e-05			2	42	-1.33354e-06
	14.2531	-0.0332326			2	43	4.04489e-05			2	43	-0.000121348
	14.2612	0.00150036			2	44	2.83879e-05			2	44	0.000160344
	14.291	0.00430919			2	45	0.000138844			2	45	5.52616e-06
	14.2969	0.0033165			2	46	2.3438e-05			2	46	-3.60007e-05
	14.3123	-0.00186147			2	47	9.60466e-06			2	47	0.00012424
	14.3245	-0.00169708			2	48	7.74179e-06			2	48	-5.24399e-05
	14.3348	-0.00127417			2	49	1.40607e-05			2	49	-1.05096e-05
	14.3403	0.00397216			2	50	4.08297e-06			2	50	1.34362e-05
	14.3509	-0.0015668			2	51	0.000205143			2	51	-5.64265e-06
	14.3634	0.00955971			2	52	2.35446e-05			2	52	-4.9405e-05
	14.3692	0.00612676			2	53	6.00634e-06			2	53	-4.45287e-05
	14.3924	0.0139987			2	54	7.23619e-06			2	54	5.93811e-05
	14.3982	-0.000920297			2	55	2.02436e-05			2	55	-2.58261e-05
	14.411	-0.000299215			2	56	8.02271e-06			2	56	-4.96442e-06
	14.4171	0.0132575			2	57	1.85006e-05			2	57	1.58975e-06
	14.4416	0.00700701			2	58	1.35986e-05			2	58	-3.10181e-06
	14.45	0.00415395			2	59	4.81884e-06			2	59	-2.70204e-05
	14.4632	0.00281467			2	60	6.86801e-08			2	60	2.83183e-06
	14.4725	-0.020246			2	61	-1.82703e-08			2	61	7.92428e-06
	14.4917	-0.0288021			2	62	3.06053e-06			2	62	1.64402e-06
	14.4964	-0.00151685			2	63	5.58709e-06			2	63	-2.73176e-06
	14.5014	-0.00271216			2	64	3.79464e-06			2	64	4.39978e-06
	14.512	0.00414696			2	65	1.50027e-05			2	65	-2.36609e-06
	14.5199	0.000296033			2	66	2.31135e-05			2	66	1.28368e-06
	14.5458	-0.00744072			2	67	3.76933e-06			2	67	4.1761e-06
	14.5781	0.0163771			2	68	8.08633e-07			2	68	3.26196e-06
	14.5878	-0.00131852			2	69	6.27298e-08			2	69	-2.32914e-05
	14.6151	-0.00691159			2	70	4.36648e-06			2	70	-3.63166e-05
	14.6226	0.0200067			2	71	5.40183e-06			2	71	-2.75072e-06
	14.6496	-4.38959e-05			2	72	2.46321e-06			2	72	8.22841e-06
	14.6666	0.000186593			2	73	0.000156722			2	73	-0.00383357
	14.6794	0.000280019			2	74	0.000119687			2	74	-0.00173912
	14.6861	0.0142871			2	75	0.000146869			2	75	-0.00120357
	14.7159	0.00657216			2	76	0.000240009			2	76	-0.0012544
	14.7363	-0.00521776			2	77	0.000342612			2	77	-0.00195015
	14.7494	0.00172378			2	78	0.000280466			2	78	-0.00431156
	14.783	-0.00106692			2	79	5.91466e-05			2	79	-0.000819113
	14.813	-0.00522825			2	80	0.000109633			2	80	3.90579e-05
	14.8251	9.72184e-05			2	81	2.55922e-05			2	81	-0.000197888
	14.8422	-0.000853771			2	82	4.46805e-05			2	82	-0.000117122
	14.8441	0.0269648			2	83	3.47477e-06			2	83	0.000167612
	14.8977	0.0168795			2	84	3.04795e-05			2	84	-0.000529114
	14.9228	-0.00510625			2	85	0.000126228			2	85	-4.16569e-05
	14.9438	-0.0129684			2	86	0.000283024			2	86	5.21361e-05
	14.9651	-0.0113056			3	1	-0.000362338			3	1	0.000668808
	14.9793	-0.00459694			3	2	-0.000152333			3	2	-7.47958e-05
	15.0088	0.00540924			3	3	0			3	3	0
	15.0478	-0.0023389			3	4	0.000235644			3	4	3.54026e-05
	15.084	0.0209368			3	5	0.00011809			3	5	7.57091e-05
	15.1482	-0.00733763			3	6	-0.000160709			3	6	0.000142864
	15.1516	0.0768873			3	7	0.000126255			3	7	-3.70102e-05
	15.2048	0.0161534			3	8	7.73582e-05			3	8	-0.000357615
	15.2665	-0.0218872			3	9	0.000212591			3	9	-0.00113058
	15.2886	0.0315354			3	10	0.000140431			3	10	-0.000987521
	15.3315	0.00549292			3	11	0.000144562			3	11	0.00029309
	15.3552	0.0283623			3	12	0.000210261			3	12	-9.30125e-05
	15.3855	0.0017305			3	13	0.000200589			3	13	-0.000323692
	15.4035	-0.00932654			3	14	0.000162488			3	14	-0.00105697
	15.4101	0.00742934			3	15	0.000104926			3	15	0.000107902
	15.4142	-0.00344418			3	16	-1.03436e-05			3	16	0.000557959
	15.4255	-0.00892947			3	17	-1.30138e-05			3	17	-5.53107e-05
	15.4521	0.00931419			3	18	-8.32973e-05			3	18	0.000207553
	15.468	0.000353811			3	19	-0.000107926			3	19	0.000340179
	15.4731	0.00104396			3	20	-3.19495e-05			3	20	0.000165965
	15.4841	0.00386796			3	21	-3.97851e-05			3	21	0.000114073
	15.505	0.0494484			3	22	-5.41002e-05			3	22	0.000151916
	15.5384	0.00865856			3	23	-4.98098e-05			3	23	0.000387651
	15.5537	0.0164907			3	24	3.64877e-05			3	24	-6.20722e-05
	15.5653	0.00152009			3	25	-2.46512e-06			3	25	0.000106554
	15.6328	0.00774164			3	26	1.50021e-05			3	26	5.56042e-06
	15.6665	-0.0123532			3	27	1.41542e-05			3	27	1.26031e-05
	15.691	0.00190588			3	28	-1.49579e-06			3	28	9.1032e-05
	15.7136	-0.0166029			3	29	3.95979e-06			3	29	-2.97082e-05
	15.7466	-0.00587131			3	30	8.91045e-07			3	30	-1.2672e-05
	15.7617	-0.00778255			3	31	3.84498e-07			3	31	1.02312e-06
	15.779	0.0103196			3	32	2.40393e-06			3	32	7.4561e-06
	15.8357	0.0400616			3	33	1.0384e-06			3	33	4.07152e-05
	15.8576	0.00485269			3	34	9.7057e-05			3	34	-0.000297309
	15.8599	0.00743736			3	35	0.000357695			3	35	-7.93e-05
	15.8806	0.00553392			3	36	0.00038976			3	36	-7.57774e-05
	15.9	0.0141583			3	37	0.000105742			3	37	-0.000152891
	15.9224	0.0178037			3	38	9.71494e-05			3	38	-8.79481e-05
	15.9451	0.00439326			3	39	6.07851e-05			3	39	-8.67355e-05
	15.9607	0.00285563			3	40	6.0118e-05			3	40	-0.00011396
	15.9782	0.00925456			3	41	9.91101e-05			3	41	-0.00012928
	15.9921	0.0259858			3	42	5.94173e-05			3	42	-8.6959e-05
	16.0062	0.00694704			3	43	-2.68027e-05			3	43	-0.000212272
	16.0387	0.0165506			3	44	5.7855e-05			3	44	2.17629e-05
	16.0552	0.0154824			3	45	0.000172314			3	45	6.58929e-05
	16.1184	0.0744188			3	46	0.000149324			3	46	2.2309e-07
	16.1569	0.0863693			3	47	9.35272e-05			3	47	5.39452e-05
	16.2295	0.0315445			3	48	6.51592e-05			3	48	-4.3715e-05
	16.2835	0.0823118			3	49	-3.24096e-06			3	49	0.000143671
	16.3477	0.0296059			3	50	1.37139e-05			3	50	5.50299e-05
	16.362	0.0925714			3	51	5.6068e-05			3	51	-1.92704e-05
	16.3991	0.0406202			3	52	1.20212e-06			3	52	-1.28601e-05
	16.5009	0.161592			3	53	-9.29132e-06			3	53	-1.24877e-06
	16.5695	0.00507096			3	54	-1.02038e-05			3	54	1.31611e-05
	16.5859	0.00802511			3	55	2.44114e-05			3	55	-2.10245e-05
	16.593	0.117598			3	56	4.14758e-06			3	56	-3.89866e-06
	16.6475	-6.48395e-06			3	57	1.22456e-06			3	57	2.74975e-06
	16.6549	0.0070641			3	58	-7.51271e-07			3	58	2.10324e-06
	16.6644	0.00731812			3	59	1.0516e-06			3	59	-4.85512e-06
	16.7153	0.0330985			3	60	-4.52222e-07			3	60	2.39615e-06
	16.7476	0.000618666			3	61	-6.7891e-07			3	61	3.60305e-06
	16.7506	0.0202501			3	62	-2.46972e-07			3	62	2.39983e-06
	16.7553	0.00515243			3	63	8.45815e-07			3	63	5.25957e-07
	16.7779	0.0144462			3	64	1.73968e-06			3	64	3.78211e-06
	16.8065	0.0109532			3	65	7.45754e-05			3	65	-7.29161e-06
	16.8175	0.0272572			3	66	7.92288e-05			3	66	-3.14204e-06
	16.8689	0.0158031			3	67	2.59326e-05			3	67	-4.27706e-06
	16.9093	0.0634802			3	68	1.12299e-05			3	68	-2.36756e-06
	16.9506	0.0206416			3	69	1.0636e-05			3	69	-1.01152e-05
	16.9663	0.00163234			3	70	2.37385e-05			3	70	-1.42485e-05
	16.999	0.0131762			3	71	1.88646e-05			3	71	-3.35655e-06
	17.0051	0.00536582			3	72	6.36632e-06			3	72	-2.22403e-06
	17.0182	0.00934822			3	73	0.000178167			3	73	-0.000939424
	17.0256	0.00415298			3	74	0.000134972			3	74	-0.000467766
	17.0881	0.00479514			3	75	0.000209189			3	75	-0.000414908
	17.148	0.0166273			3	76	0.000373258			3	76	-0.00062087
	17.1681	0.107763			3	77	0.000506071			3	77	-0.000993542
	17.2076	0.120279			3	78	0.000476586			3	78	-0.00148404
	17.3157	0.244558			3	79	6.35264e-05			3	79	-0.000181602
	17.3299	0.0937557			3	80	0.000210346			3	80	-9.32814e-05
	17.3752	0.181661			3	81	2.02388e-05			3	81	-5.13369e-05
	17.4012	0.0469398			3	82	5.54977e-05			3	82	-3.97439e-05
	17.4812	0.0491848			3	83	-0.000149092			3	83	6.12799e-05
	17.6177	0.426246			3	84	0.000208788			3	84	-0.000216243
	17.9902	0.655816			3	85	0.000139532			3	85	-1.01727e-05
	18.1294	0.43151			3	86	0.000630749			3	86	3.19807e-07
					4	1	-0.000282062			4	1	0.000236514
					4	2	1.51285e-05			4	2	-0.000414661
					4	3	0.000235644			4	3	3.54026e-05
					4	4	0			4	4	0
					4	5	-6.62397e-05			4	5	3.2529e-05
					4	6	-0.000364379			4	6	0.000409473
					4	7	0.000134933			4	7	0.000318666
					4	8	0.000305214			4	8	-2.3115e-05
					4	9	0.000102383			4	9	-0.00056501
					4	10	0.000138557			4	10	-0.00048053
					4	11	0.000195719			4	11	0.000126347
					4	12	0.000239203			4	12	-7.15729e-05
					4	13	0.000200769			4	13	-0.000238086
					4	14	0.000129503			4	14	-0.000878695
					4	15	8.35194e-05			4	15	0.000232086
					4	16	-1.40151e-05			4	16	0.000187798
					4	17	-2.60573e-05			4	17	0.000425476
					4	18	-0.000119615			4	18	0.000307242
					4	19	-9.08517e-05			4	19	0.000223234
					4	20	-5.14607e-05			4	20	0.000314421
					4	21	-5.38435e-05			4	21	0.000128505
					4	22	-4.9458e-05			4	22	0.000109154
					4	23	-3.6913e-05			4	23	0.000201884
					4	24	3.42121e-05			4	24	-8.50765e-06
					4	25	-3.59323e-06			4	25	8.94951e-05
					4	26	7.79956e-06			4	26	1.34586e-05
					4	27	8.65056e-06			4	27	1.78372e-05
					4	28	-3.80096e-06			4	28	0.000108865
					4	29	1.65713e-06			4	29	-1.15286e-06
					4	30	1.24375e-07			4	30	1.23722e-06
					4	31	-4.92226e-08			4	31	6.44119e-06
					4	32	1.82327e-06			4	32	1.22225e-05
					4	33	-8.95159e-08			4	33	3.90319e-05
					4	34	0.00011187			4	34	-0.000231107
					4	35	0.00038958			4	35	-6.06249e-05
					4	36	0.000381135			4	36	-5.04373e-05
					4	37	9.69877e-05			4	37	-0.000113696
					4	38	0.000113237			4	38	-7.43371e-05
					4	39	6.67761e-05			4	39	-6.32104e-05
					4	40	6.03843e-05			4	40	-6.67539e-05
					4	41	9.27777e-05			4	41	-7.1267e-05
					4	42	6.04261e-05			4	42	-6.40558e-05
					4	43	1.94182e-05			4	43	-8.95365e-05
					4	44	2.77468e-05			4	44	-2.78369e-05
					4	45	9.11916e-05			4	45	1.52947e-05
					4	46	0.000274617			4	46	1.27146e-05
					4	47	6.49067e-05			4	47	1.71942e-05
					4	48	0.000103196			4	48	-5.07485e-05
					4	49	-1.72937e-05			4	49	7.27532e-05
					4	50	1.22043e-05			4	50	3.15362e-05
					4	51	1.10334e-05			4	51	-1.46673e-05
					4	52	2.60301e-05			4	52	-4.12821e-06
					4	53	-1.45927e-05			4	53	1.07301e-05
					4	54	-8.1533e-06			4	54	3.32156e-06
					4	55	2.33255e-05			4	55	-1.50275e-05
					4	56	3.72489e-06			4	56	-3.19975e-06
					4	57	-1.12713e-06			4	57	2.37207e-06
					4	58	-1.62289e-06			4	58	2.74054e-06
					4	59	1.31652e-07			4	59	-3.33885e-07
					4	60	-5.10486e-07			4	60	2.1281e-06
					4	61	-7.37607e-07			4	61	2.39418e-06
					4	62	-2.28623e-07			4	62	1.68163e-06
					4	63	3.72733e-07			4	63	7.31558e-07
					4	64	1.52922e-06			4	64	2.97163e-06
					4	65	9.78143e-05			4	65	-6.13274e-06
					4	66	6.29765e-05			4	66	-2.14571e-06
					4	67	3.33783e-05			4	67	-5.0456e-06
					4	68	1.27992e-05			4	68	-2.92279e-06
					4	69	1.06969e-05			4	69	-5.24872e-06
					4	70	2.04792e-05			4	70	-6.37118e-06
					4	71	1.89485e-05			4	71	-2.18693e-06
					4	72	6.33159e-06			4	72	-2.37945e-06
					4	73	0.000122227			4	73	-0.000262043
					4	74	0.000110378			4	74	-0.000183213
					4	75	0.000201528			4	75	-0.00023757
					4	76	0.000394559			4	76	-0.000511385
					4	77	0.000495175			4	77	-0.000581424
					4	78	0.000355658			4	78	-0.000380543
					4	79	3.98633e-05			4	79	-4.05736e-05
					4	80	0.000283219			4	80	-0.000194474
					4	81	1.60333e-05			4	81	-1.97066e-05
					4	82	5.64369e-05			4	82	-2.4092e-05
					4	83	-0.000199767			4	83	-1.30618e-05
					4	84	0.000139825			4	84	-1.21828e-05
					4	85	8.71758e-05			4	85	-1.94291e-06
					4	86	0.000951881			4	86	-2.41313e-05
					5	1	2.22721e-06			5	1	0.00031011
					5	2	9.32681e-05			5	2	0.00107835
					5	3	0.00011809			5	3	7.57091e-05
					5	4	-6.62397e-05			5	4	3.2529e-05
					5	5	0			5	5	0
					5	6	-0.000159301			5	6	-8.01978e-05
					5	7	5.12559e-05			5	7	-0.000639264
					5	8	6.18152e-05			5	8	-3.48708e-05
					5	9	-1.42295e-05			5	9	0.000254658
					5	10	6.80813e-05			5	10	-0.000647724
					5	11	3.84768e-05			5	11	8.80519e-05
					5	12	5.13475e-05			5	12	0.00018465
					5	13	2.83017e-05			5	13	0.000416557
					5	14	-5.31374e-06			5	14	0.00112527
					5	15	6.4105e-05			5	15	-0.000512347
					5	16	2.60459e-05			5	16	-0.000402984
					5	17	2.37962e-05			5	17	-0.00132818
					5	18	-9.21244e-05			5	18	-0.000362768
					5	19	-1.72617e-05			5	19	-0.000228607
					5	20	-3.57904e-05			5	20	4.90344e-05
					5	21	-2.75883e-05			5	21	3.07177e-05
					5	22	-8.67291e-06			5	22	-1.65308e-05
					5	23	1.9458e-06			5	23	-7.56735e-05
					5	24	6.28171e-05			5	24	-0.000402958
					5	25	1.27042e-05			5	25	-4.85145e-05
					5	26	6.7694e-05			5	26	-3.13884e-05
					5	27	6.62736e-05			5	27	-3.03994e-05
					5	28	1.33899e-05			5	28	-1.46452e-05
					5	29	1.26893e-05			5	29	-4.65991e-05
					5	30	4.67969e-06			5	30	-2.44573e-05
					5	31	5.08366e-06			5	31	-2.48253e-05
					5	32	1.56803e-05			5	32	-5.28022e-05
					5	33	1.10121e-05			5	33	-1.42352e-05
					5	34	3.47215e-05			5	34	0.000307864
					5	35	0.000122016			5	35	3.45737e-05
					5	36	0.000113864			5	36	2.79379e-05
					5	37	2.73119e-05			5	37	0.000144418
					5	38	3.72423e-05			5	38	-1.93575e-05
					5	39	1.96805e-05			5	39	-4.00748e-05
					5	40	1.56317e-05			5	40	-1.65131e-05
					5	41	2.5236e-05			5	41	1.6122e-05
					5	42	2.00851e-05			5	42	7.69746e-05
					5	43	2.62919e-05			5	43	0.000107942
					5	44	5.1242e-05			5	44	3.54805e-05
					5	45	2.03706e-05			5	45	-2.14452e-05
					5	46	0.000224036			5	46	-7.21486e-05
					5	47	1.26282e-05			5	47	-8.50802e-06
					5	48	2.13709e-05			5	48	6.3983e-05
					5	49	1.42586e-05			5	49	-3.79462e-05
					5	50	5.388e-06			5	50	-1.03594e-05
					5	51	2.79588e-05			5	51	5.58975e-06
					5	52	0.000173216			5	52	-7.01661e-05
					5	53	1.56266e-06			5	53	8.32035e-06
					5	54	4.65424e-06			5	54	3.51842e-07
					5	55	2.35412e-05			5	55	2.73435e-06
					5	56	8.29111e-06			5	56	-1.18098e-06
					5	57	1.21488e-05			5	57	8.66709e-07
					5	58	1.6931e-05			5	58	6.8641e-07
					5	59	2.82869e-06			5	59	-1.70367e-06
					5	60	-8.70172e-08			5	60	3.66114e-06
					5	61	-9.49063e-08			5	61	3.1216e-06
					5	62	4.20853e-06			5	62	-4.50241e-06
					5	63	5.27326e-06			5	63	-1.5591e-06
					5	64	3.87996e-06			5	64	1.75654e-06
					5	65	3.73683e-05			5	65	8.76744e-06
					5	66	1.74893e-05			5	66	4.3314e-06
					5	67	1.19422e-05			5	67	-3.24666e-06
					5	68	3.1837e-06			5	68	-4.77274e-07
					5	69	1.72502e-06			5	69	6.21894e-06
					5	70	4.63317e-06			5	70	7.71156e-06
					5	71	6.81998e-06			5	71	2.1708e-07
					5	72	2.91589e-06			5	72	9.24685e-06
					5	73	7.29252e-05			5	73	-9.24746e-05
					5	74	8.3802e-05			5	74	-0.000165226
					5	75	0.000152753			5	75	-0.000386307
					5	76	0.000293669			5	76	-0.00119267
					5	77	0.000315637			5	77	-0.00100084
					5	78	0.000176525			5	78	-0.000219625
					5	79	2.29938e-05			5	79	2.41619e-05
					5	80	0.000231571			5	80	-0.000858229
					5	81	1.75101e-05			5	81	-2.52864e-05
					5	82	5.18791e-05			5	82	-5.45647e-05
					5	83	-6.48894e-05			5	83	-0.000173737
					5	84	4.75741e-05			5	84	1.83592e-05
					5	85	5.00792e-05			5	85	7.04685e-06
					5	86	0.000811543			5	86	-0.000166784
					6	1	0.000157295			6	1	0.000237081
					6	2	7.90806e-05			6	2	-0.000511658
					6	3	-0.000160709			6	3	0.000142864
					6	4	-0.000364379			6	4	0.000409473
					6	5	-0.000159301			6	5	-8.01978e-05
					6	6	0			6	6	0
					6	7	-2.67782e-07			6	7	2.78661e-05
					6	8	-7.38898e-05			6	8	0.000320089
					6	9	-0.000100134			6	9	0.000504457
					6	10	3.10111e-06			6	10	0.000405603
					6	11	-3.07071e-05			6	11	0.000361793
					6	12	-4.29104e-05			6	12	0.000228394
					6	13	-5.35984e-05			6	13	0.000298228
					6	14	-5.33424e-05			6	14	0.000691418
					6	15	3.59387e-05			6	15	-0.000163743
					6	16	9.66475e-05			6	16	0.000381042
					6	17	8.47012e-05			6	17	-0.00113252
					6	18	3.00426e-06			6	18	-0.00121629
					6	19	0.000100269			6	19	-0.00044889
					6	20	4.96837e-05			6	20	-0.00147295
					6	21	4.15318e-05			6	21	-0.000459208
					6	22	5.16511e-05			6	22	-0.000270047
					6	23	7.41226e-05			6	23	-0.000247139
					6	24	8.76588e-05			6	24	0.000207963
					6	25	4.9758e-05			6	25	-0.000275507
					6	26	0.000208996			6	26	-7.79448e-05
					6	27	0.000197165			6	27	-8.53748e-05
					6	28	5.31875e-05			6	28	-0.000401552
					6	29	3.82792e-05			6	29	-8.20284e-05
					6	30	1.39266e-05			6	30	-4.3363e-05
					6	31	1.43579e-05			6	31	-4.07388e-05
					6	32	4.19033e-05			6	32	-7.70261e-05
					6	33	3.65277e-05			6	33	-0.000132361
					6	34	-3.15656e-06			6	34	0.000256656
					6	35	-2.2764e-05			6	35	5.60602e-05
					6	36	-2.50009e-05			6	36	4.62716e-05
					6	37	-4.03061e-06			6	37	0.000191668
					6	38	-1.37484e-05			6	38	5.28172e-05
					6	39	-1.56774e-05			6	39	2.7851e-05
					6	40	-1.76444e-05			6	40	2.26255e-05
					6	41	-1.67686e-05			6	41	3.57228e-05
					6	42	2.28361e-06			6	42	8.11661e-05
					6	43	4.09215e-05			6	43	-0.000103379
					6	44	-3.02168e-05			6	44	-5.94294e-05
					6	45	6.82464e-06			6	45	-3.26222e-05
					6	46	5.99851e-05			6	46	-1.35825e-05
					6	47	-7.53123e-06			6	47	2.2e-06
					6	48	-1.04442e-05			6	48	2.77442e-05
					6	49	1.58614e-05			6	49	-3.3562e-05
					6	50	3.16589e-06			6	50	-1.44632e-05
					6	51	0.000143853			6	51	4.30719e-05
					6	52	0.000183273			6	52	9.41241e-06
					6	53	5.30573e-05			6	53	-6.13238e-05
					6	54	3.62546e-05			6	54	1.09164e-05
					6	55	1.17321e-06			6	55	0.000118544
					6	56	2.53125e-05			6	56	2.34246e-05
					6	57	4.4466e-05			6	57	-5.702e-06
					6	58	5.32203e-05			6	58	-9.58696e-06
					6	59	9.15564e-06			6	59	-8.06526e-06
					6	60	4.1334e-07			6	60	-2.073e-06
					6	61	5.57152e-07			6	61	-1.09583e-06
					6	62	1.09557e-05			6	62	-5.37729e-06
					6	63	1.70119e-05			6	63	-4.07199e-06
					6	64	9.32774e-06			6	64	-6.13988e-06
					6	65	3.03279e-06			6	65	6.80292e-06
					6	66	-2.04886e-06			6	66	4.14481e-06
					6	67	-4.60401e-06			6	67	5.45722e-06
					6	68	-5.39617e-06			6	68	5.07202e-06
					6	69	-6.57344e-06			6	69	5.37515e-06
					6	70	-6.02999e-06			6	70	4.65788e-06
					6	71	2.0134e-06			6	71	1.3858e-06
					6	72	1.81728e-06			6	72	6.87506e-06
					6	73	0.000122785			6	73	-0.000363569
					6	74	0.000159764			6	74	-0.000210065
					6	75	0.000266035			6	75	-0.000255672
					6	76	0.000509012			6	76	-0.000793723
					6	77	0.000602905			6	77	-0.00110388
					6	78	0.000258409			6	78	-0.000678398
					6	79	3.3673e-05			6	79	-4.98818e-05
					6	80	0.000295167			6	80	-0.000280145
					6	81	3.96532e-05			6	81	-2.58684e-05
					6	82	9.42205e-05			6	82	-2.8297e-05
					6	83	0.000100653			6	83	-0.000120156
					6	84	3.18205e-05			6	84	-6.62479e-05
					6	85	6.53509e-05			6	85	-8.60624e-07
					6	86	0.000710692			6	86	-2.68836e-05
					7	1	-1.53296e-05			7	1	0.000500486
					7	2	3.56957e-05			7	2	-0.000485644
					7	3	0.000126255			7	3	-3.70102e-05
					7	4	0.000134933			7	4	0.000318666
					7	5	5.12559e-05			7	5	-0.000639264
					7	6	-2.67782e-07			7	6	2.78661e-05
					7	7	0			7	7	0
					7	8	-0.000104169			7	8	-0.00157323
					7	9	0.000100863			7	9	-0.00196801
					7	10	6.32771e-05			7	10	0.000832451
					7	11	5.62585e-05			7	11	-0.00155672
					7	12	0.000173659			7	12	-0.00210915
					7	13	0.00016894			7	13	-0.00220121
					7	14	0.00012536			7	14	-0.00325806
					7	15	5.59501e-06			7	15	0.000940262
					7	16	-2.18783e-05			7	16	0.000802338
					7	17	-1.64434e-05			7	17	0.000350426
					7	18	-3.40746e-05			7	18	0.000204023
					7	19	-3.88175e-05			7	19	0.000279517
					7	20	-1.89388e-05			7	20	0.000112865
					7	21	-2.50282e-05			7	21	7.50012e-05
					7	22	-2.69256e-05			7	22	0.00011703
					7	23	-2.19373e-05			7	23	0.00030014
					7	24	-9.64212e-06			7	24	0.000217962
					7	25	-1.03445e-05			7	25	0.000123545
					7	26	-3.72206e-05			7	26	3.88725e-05
					7	27	-3.24741e-05			7	27	4.3214e-05
					7	28	-9.70489e-06			7	28	9.8588e-05
					7	29	-7.91227e-06			7	29	3.51976e-05
					7	30	-3.29453e-06			7	30	2.82502e-05
					7	31	-3.31835e-06			7	31	3.75173e-05
					7	32	-7.8217e-06			7	32	6.21977e-05
					7	33	-6.40074e-06			7	33	4.15228e-05
					7	34	6.49841e-05			7	34	-0.00170041
					7	35	0.000229704			7	35	-0.000380931
					7	36	0.000261158			7	36	-0.000367325
					7	37	7.79903e-05			7	37	-0.00152642
					7	38	6.13997e-05			7	38	-0.000304055
					7	39	4.0082e-05			7	39	-0.000169571
					7	40	4.18418e-05			7	40	-0.000200422
					7	41	6.8627e-05			7	41	-0.000339462
					7	42	3.81181e-05			7	42	-0.000600261
					7	43	-6.09557e-06			7	43	-0.000321957
					7	44	1.17776e-05			7	44	-4.58529e-05
					7	45	-4.41554e-06			7	45	-0.000184345
					7	46	8.95136e-05			7	46	0.000103298
					7	47	9.35006e-05			7	47	0.00019444
					7	48	4.61016e-05			7	48	-6.10012e-05
					7	49	-1.58876e-06			7	49	0.000104597
					7	50	-9.80977e-07			7	50	0.000130417
					7	51	-2.22767e-05			7	51	7.99453e-06
					7	52	-1.69911e-05			7	52	4.35725e-06
					7	53	-8.0466e-06			7	53	-1.23106e-06
					7	54	-8.90726e-06			7	54	1.18395e-05
					7	55	-1.63474e-06			7	55	1.08821e-05
					7	56	-1.26668e-06			7	56	7.20586e-07
					7	57	-9.33458e-06			7	57	1.09241e-06
					7	58	-9.32638e-06			7	58	1.70712e-06
					7	59	-2.2785e-06			7	59	-1.21084e-06
					7	60	-3.89728e-07			7	60	2.26135e-07
					7	61	-4.92431e-07			7	61	1.54841e-06
					7	62	-2.5037e-06			7	62	5.96759e-06
					7	63	-2.65775e-06			7	63	1.32477e-06
					7	64	-1.28712e-06			7	64	1.77222e-06
					7	65	4.61942e-05			7	65	-3.77817e-05
					7	66	5.79522e-05			7	66	-3.08761e-05
					7	67	1.65147e-05			7	67	-2.31501e-05
					7	68	7.90436e-06			7	68	-1.1469e-05
					7	69	8.59737e-06			7	69	-2.43105e-05
					7	70	1.81858e-05			7	70	-4.20257e-05
					7	71	1.09211e-05			7	71	-1.47722e-05
					7	72	2.57008e-06			7	72	-3.45467e-05
					7	73	5.43509e-05			7	73	-0.000546102
					7	74	4.01544e-05			7	74	-0.000166854
					7	75	6.91638e-05			7	75	-3.86807e-05
					7	76	0.000116502			7	76	0.000118976
					7	77	0.000148655			7	77	0.000607151
					7	78	0.000148141			7	78	-0.000344335
					7	79	1.71448e-05			7	79	-0.000235531
					7	80	6.57311e-05			7	80	5.55395e-05
					7	81	1.38596e-06			7	81	-1.19746e-05
					7	82	1.28103e-05			7	82	7.80802e-06
					7	83	-2.20144e-05			7	83	0.000429627
					7	84	7.429e-05			7	84	-0.000138223
					7	85	3.36296e-05			7	85	-3.05181e-05
					7	86	0.000206218			7	86	6.41263e-06
					8	1	-0.000124049			8	1	0.000419653
					8	2	-6.93189e-05			8	2	0.000102759
					8	3	7.73582e-05			8	3	-0.000357615
					8	4	0.000305214			8	4	-2.3115e-05
					8	5	6.18152e-05			8	5	-3.48708e-05
					8	6	-7.38898e-05			8	6	0.000320089
					8	7	-0.000104169			8	7	-0.00157323
					8	8	0			8	8	0
					8	9	0.000808645			8	9	0.000844522
					8	10	0.000160243			8	10	0.000602005
					8	11	0.000516922			8	11	-0.000199622
					8	12	0.00115394			8	12	-0.00243003
					8	13	0.00134004			8	13	-0.00235136
					8	14	0.000772189			8	14	1.18534e-05
					8	15	-9.00748e-05			8	15	-0.000509077
					8	16	-5.54383e-05			8	16	0.00035977
					8	17	-4.84331e-05			8	17	0.000367888
					8	18	-0.000123852			8	18	0.00024015
					8	19	-0.000133226			8	19	0.000221481
					8	20	-7.50246e-05			8	20	0.000268457
					8	21	-0.000101321			8	21	0.000125583
					8	22	-0.000107431			8	22	0.000121955
					8	23	-8.16202e-05			8	23	0.00024272
					8	24	-2.26271e-05			8	24	8.41039e-05
					8	25	-3.93663e-05			8	25	0.000128387
					8	26	-0.000141979			8	26	3.92044e-05
					8	27	-0.000124307			8	27	4.38421e-05
					8	28	-3.76606e-05			8	28	0.00014124
					8	29	-3.07408e-05			8	29	4.15107e-05
					8	30	-1.34232e-05			8	30	3.44971e-05
					8	31	-1.37078e-05			8	31	3.90719e-05
					8	32	-3.09358e-05			8	32	5.54255e-05
					8	33	-2.4149e-05			8	33	5.02052e-05
					8	34	0.000514731			8	34	-0.00250567
					8	35	0.00169179			8	35	-0.000612625
					8	36	0.00194486			8	36	-0.000640516
					8	37	0.000605673			8	37	-0.00280398
					8	38	0.000390325			8	38	-0.000455358
					8	39	0.000234458			8	39	-0.000254636
					8	40	0.00024105			8	40	-0.000284776
					8	41	0.000430918			8	41	-0.000513086
					8	42	0.000264922			8	42	-0.000990446
					8	43	-5.06471e-05			8	43	-0.000110742
					8	44	1.74662e-05			8	44	-4.34022e-05
					8	45	-0.000153929			8	45	-0.000294604
					8	46	0.000232048			8	46	2.24638e-05
					8	47	0.000481401			8	47	0.000204545
					8	48	0.000378056			8	48	9.49647e-05
					8	49	2.02947e-06			8	49	-0.00013692
					8	50	-2.83033e-05			8	50	-5.50374e-05
					8	51	-5.00672e-05			8	51	-5.28705e-06
					8	52	-4.8094e-05			8	52	4.11761e-06
					8	53	-3.1246e-05			8	53	1.09419e-05
					8	54	-3.07177e-05			8	54	6.62696e-06
					8	55	-3.13443e-06			8	55	-2.38459e-07
					8	56	-3.35579e-06			8	56	-1.10645e-06
					8	57	-3.46907e-05			8	57	2.3231e-06
					8	58	-3.61751e-05			8	58	3.26652e-06
					8	59	-8.7944e-06			8	59	1.91689e-06
					8	60	-1.75869e-06			8	60	2.63416e-06
					8	61	-2.30969e-06			8	61	2.45281e-06
					8	62	-1.01729e-05			8	62	4.4631e-06
					8	63	-9.74988e-06			8	63	1.28637e-06
					8	64	-4.78902e-06			8	64	2.80137e-06
					8	65	0.000317964			8	65	-4.63511e-05
					8	66	0.000369453			8	66	-5.34914e-05
					8	67	9.77074e-05			8	67	-3.5127e-05
					8	68	4.27311e-05			8	68	-1.64615e-05
					8	69	4.46556e-05			8	69	-2.65435e-05
					8	70	0.000101933			8	70	-5.38516e-05
					8	71	5.84084e-05			8	71	-2.02574e-05
					8	72	1.07854e-05			8	72	-5.26595e-05
					8	73	0.000316022			8	73	-0.000663397
					8	74	0.000230083			8	74	-0.000255769
					8	75	0.000422111			8	75	-0.000235278
					8	76	0.000848655			8	76	-0.00053632
					8	77	0.00176761			8	77	-0.000954572
					8	78	0.00124273			8	78	-0.00127907
					8	79	7.93953e-05			8	79	-0.000171598
					8	80	0.000443531			8	80	-0.000227486
					8	81	1.28028e-05			8	81	-1.81321e-05
					8	82	8.53135e-05			8	82	-1.19658e-05
					8	83	0.00130712			8	83	-8.41865e-05
					8	84	0.000680219			8	84	-0.000383494
					8	85	0.000123199			8	85	-1.76715e-05
					8	86	0.0012168			8	86	-4.42786e-05
					9	1	-9.13749e-05			9	1	0.000278007
					9	2	1.01662e-05			9	2	-0.00083332
					9	3	0.000212591			9	3	-0.00113058
					9	4	0.000102383			9	4	-0.00056501
					9	5	-1.42295e-05			9	5	0.000254658
					9	6	-0.000100134			9	6	0.000504457
					9	7	0.000100863			9	7	-0.00196801
					9	8	0.000808645			9	8	0.000844522
					9	9	0			9	9	0
					9	10	-7.13809e-05			9	10	-0.00186977
					9	11	0.000742684			9	11	0.00165395
					9	12	0.00136525			9	12	-0.00154043
					9	13	0.00101599			9	13	-0.00399146
					9	14	0.000456156			9	14	-0.00296451
					9	15	-0.000107798			9	15	-0.00175586
					9	16	-4.92015e-05			9	16	0.000313941
					9	17	-5.16803e-05			9	17	0.000609437
					9	18	-0.00012639			9	18	0.000332974
					9	19	-0.00011969			9	19	0.000239137
					9	20	-7.91867e-05			9	20	0.000398263
					9	21	-0.00010137			9	21	0.000161238
					9	22	-9.80376e-05			9	22	0.000133558
					9	23	-7.05062e-05			9	23	0.000231589
					9	24	-2.24187e-05			9	24	0.000111851
					9	25	-3.65994e-05			9	25	0.000151003
					9	26	-0.000135191			9	26	5.44312e-05
					9	27	-0.000122771			9	27	6.17903e-05
					9	28	-3.75387e-05			9	28	0.000185515
					9	29	-2.91867e-05			9	29	6.4755e-05
					9	30	-1.28839e-05			9	30	4.95048e-05
					9	31	-1.33818e-05			9	31	5.64945e-05
					9	32	-3.06897e-05			9	32	8.35421e-05
					9	33	-2.32648e-05			9	33	6.03759e-05
					9	34	0.0005704			9	34	-0.00471061
					9	35	0.00174135			9	35	-0.000922334
					9	36	0.00165001			9	36	-0.000670407
					9	37	0.000471815			9	37	-0.0021354
					9	38	0.000422332			9	38	-0.000708867
					9	39	0.000231354			9	39	-0.000341244
					9	40	0.000214548			9	40	-0.000335187
					9	41	0.000350421			9	41	-0.000534021
					9	42	0.000241525			9	42	-0.00117665
					9	43	-7.82005e-06			9	43	-0.000138346
					9	44	-1.72336e-05			9	44	-6.65539e-05
					9	45	0.000146934			9	45	-0.000192891
					9	46	-9.33752e-05			9	46	-9.98958e-05
					9	47	0.000341741			9	47	0.000139043
					9	48	0.000470352			9	48	4.9327e-05
					9	49	-7.7014e-06			9	49	-0.000262583
					9	50	-4.24735e-05			9	50	-0.000149109
					9	51	-4.80457e-05			9	51	-7.36283e-06
					9	52	-4.83155e-05			9	52	1.06408e-05
					9	53	-3.37169e-05			9	53	1.98742e-05
					9	54	-2.60278e-05			9	54	4.01526e-06
					9	55	-3.56521e-06			9	55	1.18023e-06
					9	56	-3.3422e-06			9	56	-1.04416e-06
					9	57	-3.22755e-05			9	57	2.48921e-06
					9	58	-3.60428e-05			9	58	4.31756e-06
					9	59	-8.36079e-06			9	59	3.70097e-06
					9	60	-1.66468e-06			9	60	2.07374e-06
					9	61	-2.18926e-06			9	61	2.34174e-06
					9	62	-1.00642e-05			9	62	6.60523e-06
					9	63	-9.39489e-06			9	63	1.7195e-06
					9	64	-4.63853e-06			9	64	2.75588e-06
					9	65	0.000397859			9	65	-0.000108992
					9	66	0.000255912			9	66	-3.79504e-05
					9	67	0.000114513			9	67	-5.79179e-05
					9	68	4.28908e-05			9	68	-2.22623e-05
					9	69	3.93052e-05			9	69	-3.29367e-05
					9	70	7.69802e-05			9	70	-5.42182e-05
					9	71	5.07604e-05			9	71	-2.08598e-05
					9	72	8.90184e-06			9	72	-6.61985e-05
					9	73	0.000217745			9	73	-0.000471442
					9	74	0.000179353			9	74	-0.000191585
					9	75	0.000377457			9	75	-0.000204401
					9	76	0.000847501			9	76	-0.000599239
					9	77	0.00156124			9	77	-0.000944671
					9	78	0.000834344			9	78	-0.000885687
					9	79	5.59371e-05			9	79	-0.000122204
					9	80	0.000547865			9	80	-0.000352106
					9	81	9.26548e-06			9	81	-8.08615e-06
					9	82	8.03712e-05			9	82	-3.87417e-06
					9	83	0.00122911			9	83	-0.000127639
					9	84	0.000363904			9	84	-0.000187992
					9	85	9.90942e-05			9	85	-1.43736e-05
					9	86	0.00156373			9	86	-8.12718e-05
					10	1	-1.04461e-05			10	1	-8.64596e-06
					10	2	3.29867e-05			10	2	-0.00217705
					10	3	0.000140431			10	3	-0.000987521
					10	4	0.000138557			10	4	-0.00048053
					10	5	6.80813e-05			10	5	-0.000647724
					10	6	3.10111e-06			10	6	0.000405603
					10	7	6.32771e-05			10	7	0.000832451
					10	8	0.000160243			10	8	0.000602005
					10	9	-7.13809e-05			10	9	-0.00186977
					10	10	0			10	10	0
					10	11	0.000151394			10	11	0.000340656
					10	12	0.000204387			10	12	-0.00129904
					10	13	0.000176165			10	13	-0.00326604
					10	14	4.98396e-05			10	14	-0.006184
					10	15	-8.14334e-06			10	15	-5.73349e-05
					10	16	-1.90933e-05			10	16	0.000443246
					10	17	-2.22404e-05			10	17	0.00105916
					10	18	-3.98004e-05			10	18	0.000377102
					10	19	-3.77434e-05			10	19	0.000249257
					10	20	-2.30739e-05			10	20	0.000341941
					10	21	-2.78505e-05			10	21	0.000124628
					10	22	-2.77509e-05			10	22	0.000107526
					10	23	-2.06736e-05			10	23	0.00018742
					10	24	-1.08994e-05			10	24	0.000282612
					10	25	-1.08739e-05			10	25	0.000139793
					10	26	-4.08179e-05			10	26	5.91267e-05
					10	27	-3.7235e-05			10	27	6.44305e-05
					10	28	-1.12679e-05			10	28	0.000161464
					10	29	-8.44696e-06			10	29	7.7423e-05
					10	30	-3.60109e-06			10	30	5.15701e-05
					10	31	-3.88259e-06			10	31	5.58902e-05
					10	32	-9.34939e-06			10	32	9.12195e-05
					10	33	-7.13121e-06			10	33	5.37983e-05
					10	34	8.19057e-05			10	34	-0.0024985
					10	35	0.000259514			10	35	-0.000478476
					10	36	0.000247123			10	36	-0.000355913
					10	37	6.60432e-05			10	37	-0.00118958
					10	38	7.53571e-05			10	38	-0.00040195
					10	39	4.45429e-05			10	39	-0.000194908
					10	40	4.06649e-05			10	40	-0.000195799
					10	41	6.06274e-05			10	41	-0.000311388
					10	42	3.84519e-05			10	42	-0.000634045
					10	43	1.16148e-06			10	43	-0.000207596
					10	44	2.43471e-05			10	44	-0.000184197
					10	45	7.0004e-05			10	45	-1.35378e-05
					10	46	2.18316e-05			10	46	0.000113535
					10	47	4.84281e-05			10	47	9.15992e-05
					10	48	9.54042e-05			10	48	-0.00039728
					10	49	-1.03955e-05			10	49	-0.000280395
					10	50	-7.49148e-06			10	50	-2.75455e-06
					10	51	-1.88347e-05			10	51	-3.4304e-06
					10	52	-2.51649e-05			10	52	2.8618e-05
					10	53	-1.1023e-05			10	53	1.63844e-05
					10	54	-7.67848e-06			10	54	1.69793e-06
					10	55	-2.137e-06			10	55	1.68523e-05
					10	56	-1.4554e-06			10	56	1.11996e-06
					10	57	-9.51342e-06			10	57	1.54479e-06
					10	58	-1.13152e-05			10	58	3.37172e-06
					10	59	-2.31614e-06			10	59	4.66896e-06
					10	60	-3.83396e-07			10	60	-3.90371e-08
					10	61	-5.79968e-07			10	61	4.24146e-07
					10	62	-3.13198e-06			10	62	7.4676e-06
					10	63	-2.96854e-06			10	63	2.02819e-06
					10	64	-1.4723e-06			10	64	1.31373e-06
					10	65	6.94079e-05			10	65	-6.43717e-05
					10	66	4.05374e-05			10	66	-2.38086e-05
					10	67	2.32678e-05			10	67	-3.28664e-05
					10	68	9.15985e-06			10	68	-1.48473e-05
					10	69	8.09362e-06			10	69	-2.43824e-05
					10	70	1.4158e-05			10	70	-3.5567e-05
					10	71	1.0628e-05			10	71	-1.316e-05
					10	72	2.37491e-06			10	72	-4.03121e-05
					10	73	3.34273e-05			10	73	-0.000116441
					10	74	2.74488e-05			10	74	3.17288e-06
					10	75	6.33284e-05			10	75	5.69045e-05
					10	76	0.00012729			10	76	0.000177137
					10	77	0.000147612			10	77	0.000578636
					10	78	0.000106425			10	78	2.91901e-05
					10	79	9.33072e-06			10	79	-6.92239e-05
					10	80	0.000100447			10	80	4.38067e-05
					10	81	-2.53258e-07			10	81	1.28538e-05
					10	82	1.27829e-05			10	82	2.32525e-05
					10	83	-5.22339e-05			10	83	0.000461111
					10	84	4.83735e-05			10	84	-2.73044e-06
					10	85	1.83659e-05			10	85	-1.27681e-05
					10	86	0.00036527			10	86	-7.149e-06
					11	1	-5.76271e-05			11	1	0.000618614
					11	2	-1.882e-05			11	2	0.00147729
					11	3	0.000144562			11	3	0.00029309
					11	4	0.000195719			11	4	0.000126347
					11	5	3.84768e-05			11	5	8.80519e-05
					11	6	-3.07071e-05			11	6	0.000361793
					11	7	5.62585e-05			11	7	-0.00155672
					11	8	0.000516922			11	8	-0.000199622
					11	9	0.000742684			11	9	0.00165395
					11	10	0.000151394			11	10	0.000340656
					11	11	0			11	11	0
					11	12	0.000531381			11	12	-0.00263793
					11	13	0.0010316			11	13	-5.90538e-05
					11	14	0.000667477			11	14	0.00359527
					11	15	4.09964e-05			11	15	-0.000659297
					11	16	-3.56406e-05			11	16	0.000473089
					11	17	-2.95998e-05			11	17	0.000371416
					11	18	-8.3939e-05			11	18	0.000318508
					11	19	-9.30276e-05			11	19	0.000324167
					11	20	-5.46693e-05			11	20	0.000407265
					11	21	-7.87689e-05			11	21	0.000215272
					11	22	-8.53846e-05			11	22	0.000221577
					11	23	-6.28044e-05			11	23	0.000442695
					11	24	-1.5965e-05			11	24	6.81387e-05
					11	25	-3.25589e-05			11	25	0.00022558
					11	26	-0.000118759			11	26	5.90301e-05
					11	27	-0.000101812			11	27	7.1958e-05
					11	28	-3.02381e-05			11	28	0.000247714
					11	29	-2.65286e-05			11	29	4.61505e-05
					11	30	-1.17605e-05			11	30	5.5815e-05
					11	31	-1.17037e-05			11	31	7.10912e-05
					11	32	-2.54788e-05			11	32	9.24705e-05
					11	33	-1.97323e-05			11	33	9.08418e-05
					11	34	0.000502539			11	34	-0.00373514
					11	35	0.0019141			11	35	-0.00155577
					11	36	0.00250495			11	36	-0.00214426
					11	37	0.00050824			11	37	-0.00651935
					11	38	0.000393216			11	38	-0.0011235
					11	39	0.000243553			11	39	-0.000700264
					11	40	0.000274968			11	40	-0.000880616
					11	41	0.000562912			11	41	-0.00180082
					11	42	0.000283182			11	42	-0.00257489
					11	43	-2.64992e-05			11	43	4.55796e-05
					11	44	1.14074e-05			11	44	-3.96323e-05
					11	45	-1.15523e-05			11	45	-0.000312169
					11	46	0.000103956			11	46	-3.35967e-06
					11	47	2.71373e-05			11	47	7.97847e-05
					11	48	0.000220793			11	48	0.000201742
					11	49	9.48888e-06			11	49	-8.94742e-05
					11	50	3.70351e-06			11	50	-6.18436e-05
					11	51	-3.48346e-05			11	51	-7.81288e-06
					11	52	-3.13031e-05			11	52	1.5897e-06
					11	53	-2.25414e-05			11	53	1.58523e-05
					11	54	-2.42302e-05			11	54	1.63389e-05
					11	55	-3.14948e-06			11	55	-4.32948e-06
					11	56	-2.47203e-06			11	56	-2.45757e-06
					11	57	-2.89884e-05			11	57	4.44201e-06
					11	58	-2.89414e-05			11	58	5.98001e-06
					11	59	-7.69699e-06			11	59	-6.79643e-07
					11	60	-1.61462e-06			11	60	7.3846e-06
					11	61	-2.05448e-06			11	61	6.96342e-06
					11	62	-8.33513e-06			11	62	7.94055e-06
					11	63	-7.86599e-06			11	63	1.98484e-06
					11	64	-4.05702e-06			11	64	6.10718e-06
					11	65	0.000293487			11	65	-6.47106e-05
					11	66	0.000463289			11	66	-0.000244596
					11	67	8.78058e-05			11	67	-7.95243e-05
					11	68	4.13799e-05			11	68	-3.97259e-05
					11	69	4.84151e-05			11	69	-7.18983e-05
					11	70	0.000140008			11	70	-0.000198154
					11	71	4.52622e-05			11	71	-3.81514e-05
					11	72	6.22078e-06			11	72	-0.000164438
					11	73	0.000356896			11	73	-0.00218442
					11	74	0.000252298			11	74	-0.000865739
					11	75	0.000424724			11	75	-0.000736812
					11	76	0.000779724			11	76	-0.00141082
					11	77	0.00169054			11	77	-0.00272037
					11	78	0.00126999			11	78	-0.00390223
					11	79	7.7025e-05			11	79	-0.000527534
					11	80	0.00035383			11	80	-0.000474352
					11	81	1.60049e-05			11	81	-7.93897e-05
					11	82	8.62262e-05			11	82	-5.42199e-05
					11	83	0.00131396			11	83	-0.000393261
					11	84	0.000634457			11	84	-0.00131235
					11	85	7.37304e-05			11	85	-4.21417e-05
					11	86	0.000906802			11	86	-8.27279e-05
					12	1	-6.54585e-05			12	1	0.000248048
					12	2	8.4019e-06			12	2	0.000335237
					12	3	0.000210261			12	3	-9.30125e-05
					12	4	0.000239203			12	4	-7.15729e-05
					12	5	5.13475e-05			12	5	0.00018465
					12	6	-4.29104e-05			12	6	0.000228394
					12	7	0.000173659			12	7	-0.00210915
					12	8	0.00115394			12	8	-0.00243003
					12	9	0.00136525			12	9	-0.00154043
					12	10	0.000204387			12	10	-0.00129904
					12	11	0.000531381			12	11	-0.00263793
					12	12	0			12	12	0
					12	13	0.0016046			12	13	0.00180853
					12	14	0.00110182			12	14	0.00113876
					12	15	7.39392e-05			12	15	-0.000904613
					12	16	-5.3346e-05			12	16	0.000203397
					12	17	-4.78455e-05			12	17	0.000255473
					12	18	-0.000140434			12	18	0.000203842
					12	19	-0.00014716			12	19	0.000172874
					12	20	-9.78659e-05			12	20	0.000306754
					12	21	-0.000142906			12	21	0.000152153
					12	22	-0.000148911			12	22	0.000133635
					12	23	-0.000102507			12	23	0.000226718
					12	24	-2.71138e-05			12	24	4.20657e-05
					12	25	-5.96232e-05			12	25	0.0001618
					12	26	-0.000228462			12	26	6.2893e-05
					12	27	-0.000198833			12	27	6.74668e-05
					12	28	-5.72816e-05			12	28	0.000189987
					12	29	-5.26167e-05			12	29	8.94591e-05
					12	30	-2.43714e-05			12	30	8.23965e-05
					12	31	-2.45807e-05			12	31	8.23136e-05
					12	32	-5.17459e-05			12	32	9.33962e-05
					12	33	-3.70567e-05			12	33	6.25793e-05
					12	34	0.000805275			12	34	-0.00082331
					12	35	0.00516087			12	35	-0.00201128
					12	36	0.00508305			12	36	-0.00249545
					12	37	0.000398437			12	37	-0.00392036
					12	38	0.00115937			12	38	-0.00159554
					12	39	0.000645814			12	39	-0.00094903
					12	40	0.000688395			12	40	-0.00117611
					12	41	0.00137735			12	41	-0.00249815
					12	42	-1.6232e-06			12	42	-0.00152486
					12	43	-1.2731e-05			12	43	-1.369e-05
					12	44	1.56474e-05			12	44	-1.24674e-05
					12	45	0.000104207			12	45	-0.00012292
					12	46	0.000147868			12	46	-4.00264e-05
					12	47	0.00025321			12	47	-0.000251538
					12	48	0.000482607			12	48	0.00011508
					12	49	1.29146e-05			12	49	-6.51756e-05
					12	50	7.11462e-06			12	50	-4.70348e-05
					12	51	-5.70045e-05			12	51	-4.90433e-06
					12	52	-5.26156e-05			12	52	2.86559e-06
					12	53	-4.11815e-05			12	53	1.53604e-05
					12	54	-3.91024e-05			12	54	6.15497e-06
					12	55	-6.26468e-06			12	55	-1.25378e-06
					12	56	-4.36439e-06			12	56	-1.12462e-06
					12	57	-5.31578e-05			12	57	2.93541e-06
					12	58	-5.53073e-05			12	58	4.48514e-06
					12	59	-1.51561e-05			12	59	5.83805e-06
					12	60	-3.11953e-06			12	60	6.51425e-06
					12	61	-4.19511e-06			12	61	4.30305e-06
					12	62	-1.69785e-05			12	62	5.87887e-06
					12	63	-1.46288e-05			12	63	1.53023e-06
					12	64	-8.03922e-06			12	64	3.28825e-06
					12	65	0.000875561			12	65	-4.35592e-06
					12	66	-3.44411e-06			12	66	-0.00017103
					12	67	0.000247776			12	67	-0.00010592
					12	68	0.000100718			12	68	-5.29815e-05
					12	69	0.000108495			12	69	-8.54707e-05
					12	70	0.000307616			12	70	-0.000257063
					12	71	-0.000299833			12	71	4.43821e-05
					12	72	-8.62245e-05			12	72	-0.000293493
					12	73	0.000566186			12	73	-0.00116107
					12	74	0.000457372			12	74	-0.000499896
					12	75	0.000870505			12	75	-0.000524377
					12	76	0.00169125			12	76	-0.00123664
					12	77	0.00348255			12	77	-0.00219503
					12	78	0.00212758			12	78	-0.00220593
					12	79	0.000107034			12	79	-0.000262768
					12	80	0.000808541			12	80	-0.000486001
					12	81	2.7193e-05			12	81	-3.41551e-05
					12	82	0.00018502			12	82	-3.19169e-05
					12	83	0.00275182			12	83	-0.000498207
					12	84	0.000835228			12	84	-0.000533925
					12	85	9.13066e-05			12	85	-2.44142e-05
					12	86	0.00198498			12	86	-8.80682e-05
					13	1	-5.92115e-05			13	1	0.000190791
					13	2	2.01368e-05			13	2	-6.45428e-05
					13	3	0.000200589			13	3	-0.000323692
					13	4	0.000200769			13	4	-0.000238086
					13	5	2.83017e-05			13	5	0.000416557
					13	6	-5.35984e-05			13	6	0.000298228
					13	7	0.00016894			13	7	-0.00220121
					13	8	0.00134004			13	8	-0.00235136
					13	9	0.00101599			13	9	-0.00399146
					13	10	0.000176165			13	10	-0.00326604
					13	11	0.0010316			13	11	-5.90538e-05
					13	12	0.0016046			13	12	0.00180853
					13	13	0			13	13	0
					13	14	0.00052992			13	14	-0.00356785
					13	15	6.35469e-05			13	15	-0.00130636
					13	16	-4.99706e-05			13	16	0.00016538
					13	17	-4.88193e-05			13	17	0.000340606
					13	18	-0.000142276			13	18	0.000255128
					13	19	-0.000138894			13	19	0.000181377
					13	20	-0.000101954			13	20	0.000426264
					13	21	-0.000144926			13	21	0.000194751
					13	22	-0.000140956			13	22	0.000148414
					13	23	-9.39722e-05			13	23	0.000219805
					13	24	-2.63321e-05			13	24	4.29116e-05
					13	25	-5.63744e-05			13	25	0.000189509
					13	26	-0.000217501			13	26	7.93002e-05
					13	27	-0.000199086			13	27	8.74398e-05
					13	28	-5.77051e-05			13	28	0.000245957
					13	29	-4.94876e-05			13	29	0.000113061
					13	30	-2.33812e-05			13	30	9.99487e-05
					13	31	-2.42236e-05			13	31	0.000107084
					13	32	-5.23509e-05			13	32	0.000125576
					13	33	-3.60733e-05			13	33	7.5979e-05
					13	34	0.000406877			13	34	-0.00533782
					13	35	0.00468175			13	35	-0.00327181
					13	36	0.0052718			13	36	-0.00250303
					13	37	0.000746724			13	37	-0.00135584
					13	38	0.00138319			13	38	-0.00304887
					13	39	0.000686814			13	39	-0.00138607
					13	40	0.000612682			13	40	-0.00129161
					13	41	0.00109343			13	41	-0.00211022
					13	42	-2.44819e-05			13	42	-0.00194133
					13	43	-2.91257e-06			13	43	-5.08834e-05
					13	44	4.07394e-06			13	44	4.73762e-06
					13	45	0.000105583			13	45	-0.000100559
					13	46	0.000134768			13	46	-0.00011448
					13	47	0.000437074			13	47	-7.26193e-05
					13	48	0.000309421			13	48	-8.68556e-05
					13	49	1.08422e-05			13	49	-8.27637e-05
					13	50	3.77031e-06			13	50	-6.43472e-05
					13	51	-5.47351e-05			13	51	-6.93015e-06
					13	52	-5.15693e-05			13	52	4.85614e-06
					13	53	-4.30768e-05			13	53	2.47153e-05
					13	54	-3.53612e-05			13	54	3.75263e-06
					13	55	-6.16155e-06			13	55	-1.6649e-06
					13	56	-4.26183e-06			13	56	-1.34957e-06
					13	57	-5.03023e-05			13	57	3.44282e-06
					13	58	-5.54023e-05			13	58	5.99753e-06
					13	59	-1.43566e-05			13	59	7.7061e-06
					13	60	-3.16715e-06			13	60	6.3607e-06
					13	61	-3.9203e-06			13	61	5.35816e-06
					13	62	-1.70879e-05			13	62	7.84442e-06
					13	63	-1.42221e-05			13	63	1.92326e-06
					13	64	-7.7783e-06			13	64	3.71789e-06
					13	65	0.000115173			13	65	-0.00016428
					13	66	0.000715411			13	66	-6.77581e-05
					13	67	0.000349455			13	67	-0.00024519
					13	68	0.000108131			13	68	-7.4153e-05
					13	69	9.56246e-05			13	69	-9.52017e-05
					13	70	0.000206028			13	70	-0.000176207
					13	71	-0.000315988			13	71	5.0961e-05
					13	72	-9.33944e-05			13	72	-0.000357956
					13	73	0.000427819			13	73	-0.000851426
					13	74	0.000385653			13	74	-0.000422495
					13	75	0.000819095			13	75	-0.000550844
					13	76	0.00176681			13	76	-0.00155281
					13	77	0.0031713			13	77	-0.00234894
					13	78	0.0015172			13	78	-0.00161065
					13	79	9.85933e-05			13	79	-0.000184677
					13	80	0.00102227			13	80	-0.00079988
					13	81	2.64426e-05			13	81	-2.42188e-05
					13	82	0.000184538			13	82	-3.23501e-05
					13	83	0.00281369			13	83	-0.000729067
					13	84	0.000520514			13	84	-0.000282324
					13	85	0.000150389			13	85	-1.9117e-05
					13	86	0.00244009			13	86	-0.000161101
					14	1	-4.50476e-05			14	1	0.000276668
					14	2	1.54663e-05			14	2	-0.000738217
					14	3	0.000162488			14	3	-0.00105697
					14	4	0.000129503			14	4	-0.000878695
					14	5	-5.31374e-06			14	5	0.00112527
					14	6	-5.33424e-05			14	6	0.000691418
					14	7	0.00012536			14	7	-0.00325806
					14	8	0.000772189			14	8	1.18534e-05
					14	9	0.000456156			14	9	-0.00296451
					14	10	4.98396e-05			14	10	-0.006184
					14	11	0.000667477			14	11	0.00359527
					14	12	0.00110182			14	12	0.00113876
					14	13	0.00052992			14	13	-0.00356785
					14	14	0			14	14	0
					14	15	2.44064e-05			14	15	-0.00285965
					14	16	-3.2366e-05			14	16	0.000284818
					14	17	-3.49824e-05			14	17	0.00081477
					14	18	-9.48919e-05			14	18	0.000530221
					14	19	-8.70774e-05			14	19	0.000336456
					14	20	-6.57506e-05			14	20	0.000839559
					14	21	-8.71149e-05			14	21	0.000346249
					14	22	-8.16029e-05			14	22	0.000249189
					14	23	-5.50328e-05			14	23	0.000362236
					14	24	-1.64648e-05			14	24	9.25257e-05
					14	25	-3.12547e-05			14	25	0.000302905
					14	26	-0.000117488			14	26	0.000115115
					14	27	-0.000109032			14	27	0.000132634
					14	28	-3.31148e-05			14	28	0.000414727
					14	29	-2.56819e-05			14	29	0.000145514
					14	30	-1.17507e-05			14	30	0.000118925
					14	31	-1.23995e-05			14	31	0.000136264
					14	32	-2.79398e-05			14	32	0.000182304
					14	33	-2.01578e-05			14	33	0.000127701
					14	34	0.000506286			14	34	-0.0109754
					14	35	0.0023973			14	35	-0.00337486
					14	36	0.00201122			14	36	-0.00190102
					14	37	0.000492258			14	37	-0.00321166
					14	38	0.000588537			14	38	-0.00279038
					14	39	0.000281897			14	39	-0.00119961
					14	40	0.00023742			14	40	-0.00104209
					14	41	0.000380757			14	41	-0.00151268
					14	42	0.000270169			14	42	-0.00307903
					14	43	-1.01246e-06			14	43	-0.00013748
					14	44	-1.45342e-05			14	44	2.22882e-05
					14	45	7.65375e-05			14	45	-0.000159562
					14	46	-2.06752e-06			14	46	-0.000438739
					14	47	0.000212367			14	47	0.000105009
					14	48	6.4848e-05			14	48	0.000424791
					14	49	5.43433e-06			14	49	-0.000200782
					14	50	-3.76518e-06			14	50	-0.000162347
					14	51	-3.38025e-05			14	51	-1.46397e-05
					14	52	-3.40682e-05			14	52	1.36125e-05
					14	53	-2.82215e-05			14	53	5.03411e-05
					14	54	-2.01719e-05			14	54	4.41796e-06
					14	55	-3.46001e-06			14	55	-3.61846e-06
					14	56	-2.57619e-06			14	56	-2.73892e-06
					14	57	-2.75309e-05			14	57	5.72034e-06
					14	58	-3.18394e-05			14	58	1.04067e-05
					14	59	-7.37461e-06			14	59	9.84691e-06
					14	60	-1.61491e-06			14	60	6.99004e-06
					14	61	-2.12144e-06			14	61	7.32444e-06
					14	62	-9.25035e-06			14	62	1.30367e-05
					14	63	-8.02038e-06			14	63	3.31828e-06
					14	64	-4.11913e-06			14	64	6.46222e-06
					14	65	0.000534287			14	65	-0.000502229
					14	66	0.000253693			14	66	-6.97898e-05
					14	67	0.000166408			14	67	-0.000247521
					14	68	4.96623e-05			14	68	-7.09007e-05
					14	69	4.02748e-05			14	69	-8.92265e-05
					14	70	7.47559e-05			14	70	-0.000137241
					14	71	3.66911e-05			14	71	-2.68392e-05
					14	72	3.96258e-06			14	72	-0.000218638
					14	73	0.000190391			14	73	-0.000923021
					14	74	0.000172244			14	74	-0.00046334
					14	75	0.00038979			14	75	-0.00064448
					14	76	0.000908068			14	76	-0.00205227
					14	77	0.00152008			14	77	-0.00292761
					14	78	0.000685872			14	78	-0.00176179
					14	79	4.7373e-05			14	79	-0.000205092
					14	80	0.00064621			14	80	-0.00133653
					14	81	1.08754e-05			14	81	-2.4107e-05
					14	82	9.0343e-05			14	82	-3.42347e-05
					14	83	0.00142833			14	83	-0.000969675
					14	84	0.000250135			14	84	-0.000286589
					14	85	8.26519e-05			14	85	-2.2795e-05
					14	86	0.00176585			14	86	-0.000311107
					15	1	2.99494e-05			15	1	-0.000120677
					15	2	5.74414e-05			15	2	-0.000708878
					15	3	0.000104926			15	3	0.000107902
					15	4	8.35194e-05			15	4	0.000232086
					15	5	6.4105e-05			15	5	-0.000512347
					15	6	3.59387e-05			15	6	-0.000163743
					15	7	5.59501e-06			15	7	0.000940262
					15	8	-9.00748e-05			15	8	-0.000509077
					15	9	-0.000107798			15	9	-0.00175586
					15	10	-8.14334e-06			15	10	-5.73349e-05
					15	11	4.09964e-05			15	11	-0.000659297
					15	12	7.39392e-05			15	12	-0.000904613
					15	13	6.35469e-05			15	13	-0.00130636
					15	14	2.44064e-05			15	14	-0.00285965
					15	15	0			15	15	0
					15	16	-8.56156e-06			15	16	0.000169646
					15	17	-7.31186e-06			15	17	0.000135216
					15	18	-1.1181e-05			15	18	1.22456e-05
					15	19	-1.24662e-05			15	19	2.27081e-05
					15	20	-7.40058e-06			15	20	-4.83607e-05
					15	21	-1.02012e-05			15	21	-1.86938e-05
					15	22	-1.0624e-05			15	22	-4.11466e-06
					15	23	-7.81689e-06			15	23	1.68636e-06
					15	24	-7.18006e-06			15	24	0.000135864
					15	25	-5.6471e-06			15	25	1.59183e-05
					15	26	-2.29686e-05			15	26	1.95978e-05
					15	27	-2.05618e-05			15	27	1.85246e-05
					15	28	-5.57017e-06			15	28	1.69777e-06
					15	29	-4.89204e-06			15	29	3.63473e-05
					15	30	-2.01747e-06			15	30	2.32254e-05
					15	31	-2.09228e-06			15	31	2.20892e-05
					15	32	-5.10436e-06			15	32	3.4665e-05
					15	33	-3.85857e-06			15	33	3.7286e-07
					15	34	2.96261e-05			15	34	-0.000992767
					15	35	9.67251e-05			15	35	-0.000193855
					15	36	0.000100918			15	36	-0.000165329
					15	37	2.93314e-05			15	37	-0.00069463
					15	38	2.76105e-05			15	38	-0.000145938
					15	39	1.74701e-05			15	39	-6.07882e-05
					15	40	1.71731e-05			15	40	-6.33045e-05
					15	41	2.63011e-05			15	41	-0.000127409
					15	42	1.58903e-05			15	42	-0.000314276
					15	43	7.4512e-06			15	43	-6.76103e-05
					15	44	1.4548e-05			15	44	-2.56351e-05
					15	45	5.97998e-05			15	45	7.99174e-05
					15	46	6.80068e-05			15	46	7.76693e-05
					15	47	2.55936e-05			15	47	5.48654e-05
					15	48	2.25248e-05			15	48	-8.31103e-05
					15	49	5.92767e-06			15	49	-0.00019805
					15	50	-3.30636e-06			15	50	5.13488e-05
					15	51	-1.21125e-05			15	51	7.81946e-06
					15	52	-1.13222e-05			15	52	7.21555e-06
					15	53	-3.96777e-06			15	53	-3.93752e-06
					15	54	-3.58939e-06			15	54	-1.2755e-07
					15	55	-2.56591e-06			15	55	1.65733e-05
					15	56	-9.708e-07			15	56	2.41475e-06
					15	57	-5.2806e-06			15	57	-7.72872e-07
					15	58	-5.71073e-06			15	58	-4.90867e-07
					15	59	-1.3643e-06			15	59	2.12392e-06
					15	60	-1.74806e-07			15	60	-1.31179e-06
					15	61	-2.48838e-07			15	61	-1.08467e-06
					15	62	-1.62576e-06			15	62	2.75487e-06
					15	63	-1.63902e-06			15	63	4.42737e-07
					15	64	-9.46049e-07			15	64	-1.26169e-06
					15	65	2.40909e-05			15	65	-2.40433e-05
					15	66	2.05754e-05			15	66	-1.39816e-05
					15	67	8.29988e-06			15	67	-1.18664e-05
					15	68	3.66704e-06			15	68	-5.45775e-06
					15	69	3.66811e-06			15	69	-9.33027e-06
					15	70	6.84497e-06			15	70	-1.53813e-05
					15	71	4.53909e-06			15	71	-7.36681e-06
					15	72	8.16968e-07			15	72	-1.97818e-05
					15	73	1.01666e-05			15	73	0.000111492
					15	74	7.75179e-06			15	74	9.8939e-05
					15	75	1.80036e-05			15	75	0.000138784
					15	76	3.11834e-05			15	76	0.000301799
					15	77	2.06174e-05			15	77	0.000629173
					15	78	2.54917e-05			15	78	0.000361911
					15	79	2.59939e-06			15	79	-1.0097e-05
					15	80	2.2503e-05			15	80	0.000115124
					15	81	-1.23449e-06			15	81	1.70785e-05
					15	82	2.07441e-06			15	82	2.22179e-05
					15	83	-4.24791e-05			15	83	0.000233774
					15	84	1.15589e-05			15	84	7.23789e-05
					15	85	4.49474e-06			15	85	-6.48365e-06
					15	86	8.4652e-05			15	86	1.71519e-05
					16	1	9.33218e-05			16	1	-0.000294453
					16	2	4.33558e-05			16	2	-0.000653509
					16	3	-1.03436e-05			16	3	0.000557959
					16	4	-1.40151e-05			16	4	0.000187798
					16	5	2.60459e-05			16	5	-0.000402984
					16	6	9.66475e-05			16	6	0.000381042
					16	7	-2.18783e-05			16	7	0.000802338
					16	8	-5.54383e-05			16	8	0.00035977
					16	9	-4.92015e-05			16	9	0.000313941
					16	10	-1.90933e-05			16	10	0.000443246
					16	11	-3.56406e-05			16	11	0.000473089
					16	12	-5.3346e-05			16	12	0.000203397
					16	13	-4.99706e-05			16	13	0.00016538
					16	14	-3.2366e-05			16	14	0.000284818
					16	15	-8.56156e-06			16	15	0.000169646
					16	16	0			16	16	0
					16	17	4.34231e-05			16	17	0.00151164
					16	18	8.51522e-05			16	18	-0.00129349
					16	19	-2.88154e-05			16	19	-0.00155832
					16	20	8.02532e-05			16	20	-0.00241929
					16	21	9.3433e-05			16	21	-0.00185132
					16	22	8.18878e-05			16	22	-0.00205253
					16	23	4.09074e-05			16	23	-0.00212383
					16	24	-5.67134e-06			16	24	0.000842586
					16	25	4.10283e-05			16	25	-0.00154933
					16	26	0.000131273			16	26	-0.000291906
					16	27	0.000108975			16	27	-0.000285656
					16	28	3.41495e-05			16	28	-0.0014736
					16	29	2.40019e-05			16	29	-0.000219324
					16	30	8.13822e-06			16	30	-0.000104371
					16	31	7.62235e-06			16	31	-0.00010047
					16	32	2.08026e-05			16	32	-0.000192717
					16	33	2.33123e-05			16	33	-0.000595636
					16	34	-1.80466e-05			16	34	0.000217098
					16	35	-7.91367e-05			16	35	9.95058e-05
					16	36	-8.50417e-05			16	36	8.4733e-05
					16	37	-1.88054e-05			16	37	0.000218739
					16	38	-2.8756e-05			16	38	0.000173452
					16	39	-2.34252e-05			16	39	0.000174463
					16	40	-2.50175e-05			16	40	0.000149845
					16	41	-3.09385e-05			16	41	0.000111584
					16	42	-8.88322e-06			16	42	7.68934e-05
					16	43	1.47992e-05			16	43	-0.000333989
					16	44	1.41599e-06			16	44	-3.84168e-05
					16	45	-1.50263e-05			16	45	4.9923e-06
					16	46	-1.41526e-05			16	46	4.98632e-06
					16	47	-1.31942e-05			16	47	2.13674e-05
					16	48	-1.1113e-05			16	48	7.6781e-06
					16	49	-9.90484e-07			16	49	4.66874e-06
					16	50	-4.9222e-07			16	50	-5.21258e-06
					16	51	1.51296e-05			16	51	-9.91997e-05
					16	52	7.70095e-05			16	52	0.000113604
					16	53	3.04601e-05			16	53	-2.79831e-05
					16	54	6.08658e-05			16	54	6.90961e-05
					16	55	-1.0363e-05			16	55	5.10318e-05
					16	56	-6.68667e-06			16	56	7.05524e-05
					16	57	3.70492e-05			16	57	-3.77396e-05
					16	58	2.78948e-05			16	58	-3.0115e-05
					16	59	6.32166e-06			16	59	-2.72745e-05
					16	60	4.77201e-07			16	60	-1.55345e-05
					16	61	5.2164e-07			16	61	-1.1349e-05
					16	62	5.27811e-06			16	62	-1.50039e-05
					16	63	1.04537e-05			16	63	-1.45944e-05
					16	64	3.83155e-06			16	64	-3.28767e-05
					16	65	-1.38813e-05			16	65	5.24474e-06
					16	66	-1.39249e-05			16	66	3.06352e-06
					16	67	-8.77978e-06			16	67	1.53733e-05
					16	68	-5.97457e-06			16	68	1.56976e-05
					16	69	-7.10501e-06			16	69	1.31008e-05
					16	70	-9.27385e-06			16	70	2.98762e-06
					16	71	-2.12722e-06			16	71	2.13361e-06
					16	72	-3.03406e-07			16	72	3.88112e-06
					16	73	9.39405e-05			16	73	-0.000901314
					16	74	9.72678e-05			16	74	-0.000107311
					16	75	0.000121338			16	75	0.000259847
					16	76	0.000203956			16	76	2.41155e-05
					16	77	0.00035606			16	77	-0.000856005
					16	78	0.000209471			16	78	-0.00119054
					16	79	1.98134e-05			16	79	-0.000303599
					16	80	6.98341e-05			16	80	0.000176996
					16	81	2.49173e-05			16	81	-1.48547e-05
					16	82	3.93257e-05			16	82	3.61944e-05
					16	83	0.000134147			16	83	-0.000106445
					16	84	2.80416e-05			16	84	-0.000173007
					16	85	1.75749e-05			16	85	-3.32884e-05
					16	86	9.44193e-05			16	86	4.07413e-05
					17	1	9.02492e-05			17	1	-0.00103942
					17	2	3.16389e-05			17	2	-0.00264986
					17	3	-1.30138e-05			17	3	-5.53107e-05
					17	4	-2.60573e-05			17	4	0.000425476
					17	5	2.37962e-05			17	5	-0.00132818
					17	6	8.47012e-05			17	6	-0.00113252
					17	7	-1.64434e-05			17	7	0.000350426
					17	8	-4.84331e-05			17	8	0.000367888
					17	9	-5.16803e-05			17	9	0.000609437
					17	10	-2.22404e-05			17	10	0.00105916
					17	11	-2.95998e-05			17	11	0.000371416
					17	12	-4.78455e-05			17	12	0.000255473
					17	13	-4.88193e-05			17	13	0.000340606
					17	14	-3.49824e-05			17	14	0.00081477
					17	15	-7.31186e-06			17	15	0.000135216
					17	16	4.34231e-05			17	16	0.00151164
					17	17	0			17	17	0
					17	18	-5.72229e-05			17	18	-0.00229721
					17	19	6.66429e-05			17	19	0.000301395
					17	20	2.96629e-05			17	20	-0.00650266
					17	21	6.64004e-05			17	21	-0.00353246
					17	22	7.87537e-05			17	22	-0.0016384
					17	23	7.4432e-05			17	23	-0.00034393
					17	24	2.21557e-06			17	24	0.000620382
					17	25	3.49128e-05			17	25	-0.00153049
					17	26	0.00012458			17	26	-0.000358995
					17	27	0.000122532			17	27	-0.000447309
					17	28	4.13157e-05			17	28	-0.00278238
					17	29	2.10165e-05			17	29	-0.000271913
					17	30	7.75124e-06			17	30	-0.000141425
					17	31	8.45225e-06			17	31	-0.000150705
					17	32	2.53755e-05			17	32	-0.000312866
					17	33	2.45291e-05			17	33	-0.000814863
					17	34	-1.76183e-05			17	34	0.000413651
					17	35	-7.46754e-05			17	35	0.000159234
					17	36	-7.48803e-05			17	36	0.000131758
					17	37	-1.61163e-05			17	37	0.000305298
					17	38	-2.88863e-05			17	38	0.000267296
					17	39	-2.2452e-05			17	39	0.000259009
					17	40	-2.17128e-05			17	40	0.000220561
					17	41	-2.58048e-05			17	41	0.000184212
					17	42	-8.01097e-06			17	42	0.000126227
					17	43	7.64299e-06			17	43	-0.000257231
					17	44	-5.52244e-06			17	44	-0.00029463
					17	45	-1.03168e-05			17	45	-1.93633e-05
					17	46	-1.62859e-05			17	46	1.86497e-05
					17	47	-9.68307e-06			17	47	1.24822e-06
					17	48	-1.33727e-05			17	48	4.37631e-05
					17	49	-5.17126e-07			17	49	1.04336e-06
					17	50	-3.59261e-07			17	50	-1.228e-05
					17	51	8.05225e-05			17	51	2.18938e-05
					17	52	2.27261e-07			17	52	0.000132274
					17	53	6.23014e-05			17	53	-0.00036424
					17	54	2.76901e-05			17	54	5.84995e-05
					17	55	-4.41118e-06			17	55	-0.00016418
					17	56	-1.73446e-06			17	56	6.24371e-05
					17	57	2.75265e-05			17	57	-3.66851e-05
					17	58	4.0295e-05			17	58	-6.82849e-05
					17	59	4.8952e-06			17	59	-3.14685e-05
					17	60	3.76548e-07			17	60	-2.04136e-05
					17	61	5.96866e-07			17	61	-1.67402e-05
					17	62	7.16643e-06			17	62	-2.43226e-05
					17	63	1.12995e-05			17	63	-1.9648e-05
					17	64	4.37552e-06			17	64	-4.50805e-05
					17	65	-1.42726e-05			17	65	1.0667e-05
					17	66	-1.11601e-05			17	66	5.23595e-06
					17	67	-9.75034e-06			17	67	2.30851e-05
					17	68	-6.06996e-06			17	68	2.33e-05
					17	69	-5.88352e-06			17	69	1.96848e-05
					17	70	-7.0631e-06			17	70	1.19998e-05
					17	71	-1.8777e-06			17	71	3.52e-06
					17	72	-2.15354e-07			17	72	6.21933e-06
					17	73	3.67236e-05			17	73	-0.000545398
					17	74	6.12172e-05			17	74	-0.000122685
					17	75	0.000114148			17	75	0.000174028
					17	76	0.000230406			17	76	-0.000259726
					17	77	0.00026645			17	77	-0.00119398
					17	78	8.04442e-05			17	78	-0.000957502
					17	79	7.66877e-06			17	79	-0.00013869
					17	80	0.000146731			17	80	0.000146128
					17	81	1.72505e-05			17	81	-1.33376e-05
					17	82	4.36992e-05			17	82	3.08073e-05
					17	83	0.000130968			17	83	-0.000187876
					17	84	5.22063e-06			17	84	-0.000148306
					17	85	1.0456e-05			17	85	-1.44486e-05
					17	86	0.000303437			17	86	4.54264e-05
					18	1	0.000143125			18	1	-0.00122852
					18	2	6.78921e-06			18	2	-0.000801563
					18	3	-8.32973e-05			18	3	0.000207553
					18	4	-0.000119615			18	4	0.000307242
					18	5	-9.21244e-05			18	5	-0.000362768
					18	6	3.00426e-06			18	6	-0.00121629
					18	7	-3.40746e-05			18	7	0.000204023
					18	8	-0.000123852			18	8	0.00024015
					18	9	-0.00012639			18	9	0.000332974
					18	10	-3.98004e-05			18	10	0.000377102
					18	11	-8.3939e-05			18	11	0.000318508
					18	12	-0.000140434			18	12	0.000203842
					18	13	-0.000142276			18	13	0.000255128
					18	14	-9.48919e-05			18	14	0.000530221
					18	15	-1.1181e-05			18	15	1.22456e-05
					18	16	8.51522e-05			18	16	-0.00129349
					18	17	-5.72229e-05			18	17	-0.00229721
					18	18	0			18	18	0
					18	19	0.000401943			18	19	0.000975758
					18	20	0.00025105			18	20	-0.00261257
					18	21	0.000472737			18	21	-0.00380742
					18	22	0.000599266			18	22	-0.00186691
					18	23	0.000379976			18	23	0.00100548
					18	24	-7.13668e-05			18	24	-0.00122486
					18	25	0.000224357			18	25	-0.00229644
					18	26	0.000760548			18	26	-0.000564298
					18	27	0.000756456			18	27	-0.0007135
					18	28	0.000261544			18	28	-0.00430026
					18	29	0.00011399			18	29	-0.000398743
					18	30	3.98725e-05			18	30	-0.000191791
					18	31	4.27758e-05			18	31	-0.000199522
					18	32	0.00013551			18	32	-0.000449519
					18	33	0.000131331			18	33	-0.00119256
					18	34	-5.03372e-05			18	34	0.000307534
					18	35	-0.000222641			18	35	0.000116145
					18	36	-0.00022586			18	36	9.45102e-05
					18	37	-4.71659e-05			18	37	0.00023182
					18	38	-9.14563e-05			18	38	0.000202021
					18	39	-7.77841e-05			18	39	0.000214712
					18	40	-7.69859e-05			18	40	0.000175527
					18	41	-8.4943e-05			18	41	0.000129359
					18	42	-2.24383e-05			18	42	9.52495e-05
					18	43	6.18681e-06			18	43	-0.000130698
					18	44	-4.34416e-05			18	44	-9.64727e-05
					18	45	-2.00762e-05			18	45	-1.32059e-05
					18	46	-2.39268e-05			18	46	1.64748e-06
					18	47	-2.75306e-05			18	47	5.87541e-06
					18	48	-3.38166e-05			18	48	2.7059e-05
					18	49	-1.18738e-07			18	49	-5.76376e-06
					18	50	-5.35456e-07			18	50	-7.97887e-06
					18	51	0.000153224			18	51	-0.000127282
					18	52	-0.00015545			18	52	-0.000114601
					18	53	0.000262353			18	53	9.96919e-05
					18	54	0.000181813			18	54	9.07636e-05
					18	55	-8.22553e-06			18	55	-0.000204716
					18	56	-5.90151e-05			18	56	-4.68071e-05
					18	57	0.000151549			18	57	-5.14833e-05
					18	58	0.00020999			18	58	-9.17216e-05
					18	59	2.42989e-05			18	59	-4.43271e-05
					18	60	1.70733e-06			18	60	-2.30169e-05
					18	61	2.5337e-06			18	61	-1.88343e-05
					18	62	3.34958e-05			18	62	-3.54153e-05
					18	63	4.76853e-05			18	63	-2.07422e-05
					18	64	1.64818e-05			18	64	-6.30837e-05
					18	65	-3.90332e-05			18	65	8.04019e-06
					18	66	-3.24145e-05			18	66	4.14952e-06
					18	67	-3.05589e-05			18	67	1.70339e-05
					18	68	-2.29727e-05			18	68	2.26359e-05
					18	69	-2.30793e-05			18	69	1.8487e-05
					18	70	-2.38504e-05			18	70	7.79672e-06
					18	71	-4.89734e-06			18	71	2.22632e-06
					18	72	-9.75953e-08			18	72	5.91241e-06
					18	73	0.000178913			18	73	-0.00091427
					18	74	0.000413549			18	74	-0.00059128
					18	75	0.000915884			18	75	-0.000461407
					18	76	0.00129498			18	76	-0.00136341
					18	77	0.000929491			18	77	-0.0011951
					18	78	0.000281064			18	78	-0.000925047
					18	79	2.74444e-05			18	79	-0.000184828
					18	80	0.000694487			18	80	-0.000504792
					18	81	0.000102792			18	81	-6.40018e-05
					18	82	0.000353447			18	82	-2.96179e-05
					18	83	0.000255611			18	83	-6.837e-05
					18	84	1.85304e-06			18	84	-7.6403e-05
					18	85	2.57664e-05			18	85	-1.60274e-05
					18	86	0.00110636			18	86	-8.00933e-05
					19	1	5.02963e-05			19	1	-0.000631656
					19	2	-4.64712e-05			19	2	6.02902e-06
					19	3	-0.000107926			19	3	0.000340179
					19	4	-9.08517e-05			19	4	0.000223234
					19	5	-1.72617e-05			19	5	-0.000228607
					19	6	0.000100269			19	6	-0.00044889
					19	7	-3.88175e-05			19	7	0.000279517
					19	8	-0.000133226			19	8	0.000221481
					19	9	-0.00011969			19	9	0.000239137
					19	10	-3.77434e-05			19	10	0.000249257
					19	11	-9.30276e-05			19	11	0.000324167
					19	12	-0.00014716			19	12	0.000172874
					19	13	-0.000138894			19	13	0.000181377
					19	14	-8.70774e-05			19	14	0.000336456
					19	15	-1.24662e-05			19	15	2.27081e-05
					19	16	-2.88154e-05			19	16	-0.00155832
					19	17	6.66429e-05			19	17	0.000301395
					19	18	0.000401943			19	18	0.000975758
					19	19	0			19	19	0
					19	20	0.0003666			19	20	0.000511963
					19	21	0.000605371			19	21	-0.0018953
					19	22	0.000492264			19	22	-0.0023786
					19	23	0.000257368			19	23	-0.000804493
					19	24	-7.75643e-05			19	24	-0.00051503
					19	25	0.000254796			19	25	-0.00267774
					19	26	0.000804225			19	26	-0.000493417
					19	27	0.000668047			19	27	-0.000437991
					19	28	0.000214915			19	28	-0.00199094
					19	29	0.000125941			19	29	-0.000331195
					19	30	4.07776e-05			19	30	-0.000140659
					19	31	3.94284e-05			19	31	-0.00013505
					19	32	0.000114626			19	32	-0.000275419
					19	33	0.000123749			19	33	-0.00088423
					19	34	-4.98685e-05			19	34	0.000216486
					19	35	-0.000223204			19	35	8.16961e-05
					19	36	-0.000236585			19	36	7.02131e-05
					19	37	-4.96761e-05			19	37	0.000186649
					19	38	-8.86832e-05			19	38	0.000133754
					19	39	-7.72412e-05			19	39	0.000148617
					19	40	-8.13315e-05			19	40	0.000138039
					19	41	-9.15992e-05			19	41	9.89e-05
					19	42	-2.30852e-05			19	42	7.24309e-05
					19	43	-1.56678e-05			19	43	-0.000100536
					19	44	-7.17006e-06			19	44	-4.81085e-05
					19	45	-2.06047e-05			19	45	-8.04706e-06
					19	46	-2.67097e-05			19	46	2.19004e-07
					19	47	-3.15661e-05			19	47	1.07423e-05
					19	48	-3.01828e-05			19	48	1.42886e-05
					19	49	-7.0099e-07			19	49	-4.25849e-06
					19	50	-7.29223e-07			19	50	-5.82881e-06
					19	51	-7.80791e-05			19	51	-0.000212952
					19	52	0.000134882			19	52	1.47196e-05
					19	53	0.000192806			19	53	0.000120901
					19	54	0.000232862			19	54	0.000106887
					19	55	-1.27235e-05			19	55	-0.000125025
					19	56	-6.5349e-05			19	56	-1.81413e-05
					19	57	0.000187953			19	57	-6.46232e-05
					19	58	0.000154135			19	58	-3.16468e-05
					19	59	2.83217e-05			19	59	-3.7034e-05
					19	60	1.87293e-06			19	60	-1.74399e-05
					19	61	2.32356e-06			19	61	-1.32796e-05
					19	62	2.68106e-05			19	62	-2.22587e-05
					19	63	4.35172e-05			19	63	-1.51406e-05
					19	64	1.49032e-05			19	64	-4.78654e-05
					19	65	-3.88473e-05			19	65	5.53532e-06
					19	66	-3.40552e-05			19	66	3.33815e-06
					19	67	-2.84157e-05			19	67	1.07206e-05
					19	68	-2.19969e-05			19	68	1.48719e-05
					19	69	-2.50829e-05			19	69	1.74097e-05
					19	70	-2.65514e-05			19	70	5.9699e-06
					19	71	-5.11371e-06			19	71	1.62237e-06
					19	72	-2.28502e-07			19	72	4.83048e-06
					19	73	0.000303649			19	73	-0.00115732
					19	74	0.000613649			19	74	-0.000577555
					19	75	0.00100618			19	75	-0.000350612
					19	76	0.00119363			19	76	-0.00102832
					19	77	0.00107454			19	77	-0.000979034
					19	78	0.000442633			19	78	-0.0009867
					19	79	3.10922e-05			19	79	-0.000252972
					19	80	0.000437285			19	80	-0.000291163
					19	81	0.000145443			19	81	-6.2125e-05
					19	82	0.000334981			19	82	-1.48448e-05
					19	83	0.00026035			19	83	-3.69983e-05
					19	84	1.59258e-07			19	84	-6.3742e-05
					19	85	-1.62447e-05			19	85	-2.10017e-05
					19	86	0.000633482			19	86	-3.98616e-05
					20	1	9.07596e-05			20	1	-0.00103396
					20	2	1.09631e-05			20	2	-0.000630797
					20	3	-3.19495e-05			20	3	0.000165965
					20	4	-5.14607e-05			20	4	0.000314421
					20	5	-3.57904e-05			20	5	4.90344e-05
					20	6	4.96837e-05			20	6	-0.00147295
					20	7	-1.89388e-05			20	7	0.000112865
					20	8	-7.50246e-05			20	8	0.000268457
					20	9	-7.91867e-05			20	9	0.000398263
					20	10	-2.30739e-05			20	10	0.000341941
					20	11	-5.46693e-05			20	11	0.000407265
					20	12	-9.78659e-05			20	12	0.000306754
					20	13	-0.000101954			20	13	0.000426264
					20	14	-6.57506e-05			20	14	0.000839559
					20	15	-7.40058e-06			20	15	-4.83607e-05
					20	16	8.02532e-05			20	16	-0.00241929
					20	17	2.96629e-05			20	17	-0.00650266
					20	18	0.00025105			20	18	-0.00261257
					20	19	0.0003666			20	19	0.000511963
					20	20	0			20	20	0
					20	21	0.000220562			20	21	-0.00360201
					20	22	0.000503855			20	22	0.000507002
					20	23	0.000326582			20	23	0.00324048
					20	24	2.1725e-05			20	24	-0.00221467
					20	25	0.000233939			20	25	-0.00367711
					20	26	0.000946503			20	26	-0.00167642
					20	27	0.00108867			20	27	-0.00269676
					20	28	0.000226189			20	28	-0.00992814
					20	29	0.000126201			20	29	-0.00124607
					20	30	4.58642e-05			20	30	-0.000619039
					20	31	5.503e-05			20	31	-0.000686579
					20	32	0.000199556			20	32	-0.00181001
					20	33	0.000144083			20	33	-0.00302289
					20	34	-3.73835e-05			20	34	0.000538134
					20	35	-0.000161698			20	35	0.000181986
					20	36	-0.000160929			20	36	0.000150661
					20	37	-3.3954e-05			20	37	0.000380113
					20	38	-6.94602e-05			20	38	0.000307249
					20	39	-6.02731e-05			20	39	0.000363556
					20	40	-5.82269e-05			20	40	0.000290412
					20	41	-6.15306e-05			20	41	0.000208151
					20	42	-1.65927e-05			20	42	0.000169242
					20	43	4.96319e-06			20	43	-0.00011807
					20	44	-2.35905e-05			20	44	-4.5096e-05
					20	45	-1.24303e-05			20	45	-2.1289e-05
					20	46	-1.48106e-05			20	46	-2.5714e-06
					20	47	-1.79909e-05			20	47	4.84011e-06
					20	48	-2.40595e-05			20	48	4.99007e-05
					20	49	-5.89591e-07			20	49	-1.14533e-05
					20	50	-4.16199e-07			20	50	-1.23389e-05
					20	51	7.04337e-05			20	51	-0.000111141
					20	52	-2.45886e-05			20	52	-0.000448912
					20	53	4.59491e-05			20	53	0.000419948
					20	54	0.000106315			20	54	8.81558e-05
					20	55	6.15877e-06			20	55	-0.000160929
					20	56	-5.05303e-06			20	56	-7.82887e-05
					20	57	0.000149641			20	57	-9.87146e-05
					20	58	0.000274424			20	58	-0.000418488
					20	59	2.34048e-05			20	59	-0.000124658
					20	60	1.56441e-06			20	60	-5.76665e-05
					20	61	2.86239e-06			20	61	-4.97906e-05
					20	62	4.92589e-05			20	62	-0.00014763
					20	63	3.99377e-05			20	63	-2.76973e-05
					20	64	1.58942e-05			20	64	-0.000200455
					20	65	-2.92831e-05			20	65	1.47754e-05
					20	66	-2.34476e-05			20	66	7.65391e-06
					20	67	-2.47034e-05			20	67	2.34887e-05
					20	68	-2.01531e-05			20	68	4.80365e-05
					20	69	-1.86924e-05			20	69	3.7112e-05
					20	70	-1.73633e-05			20	70	1.50215e-05
					20	71	-3.59914e-06			20	71	3.52308e-06
					20	72	1.03677e-07			20	72	1.24546e-05
					20	73	0.000104601			20	73	-0.00138705
					20	74	0.000335223			20	74	-0.00155704
					20	75	0.000912898			20	75	-0.00222919
					20	76	0.000992459			20	76	-0.00321616
					20	77	0.000470329			20	77	-0.00131004
					20	78	0.000129594			20	78	-0.00101192
					20	79	1.67799e-05			20	79	-0.000268553
					20	80	0.000669178			20	80	-0.002058
					20	81	9.01566e-05			20	81	-0.000207027
					20	82	0.000491163			20	82	-0.00038307
					20	83	0.00010783			20	83	-1.7752e-05
					20	84	-3.58078e-06			20	84	-6.20187e-05
					20	85	1.92049e-05			20	85	-2.23182e-05
					20	86	0.00117661			20	86	-0.000455325
					21	1	7.96818e-05			21	1	-0.000359418
					21	2	8.03169e-06			21	2	-7.44112e-05
					21	3	-3.97851e-05			21	3	0.000114073
					21	4	-5.38435e-05			21	4	0.000128505
					21	5	-2.75883e-05			21	5	3.07177e-05
					21	6	4.15318e-05			21	6	-0.000459208
					21	7	-2.50282e-05			21	7	7.50012e-05
					21	8	-0.000101321			21	8	0.000125583
					21	9	-0.00010137			21	9	0.000161238
					21	10	-2.78505e-05			21	10	0.000124628
					21	11	-7.87689e-05			21	11	0.000215272
					21	12	-0.000142906			21	12	0.000152153
					21	13	-0.000144926			21	13	0.000194751
					21	14	-8.71149e-05			21	14	0.000346249
					21	15	-1.02012e-05			21	15	-1.86938e-05
					21	16	9.3433e-05			21	16	-0.00185132
					21	17	6.64004e-05			21	17	-0.00353246
					21	18	0.000472737			21	18	-0.00380742
					21	19	0.000605371			21	19	-0.0018953
					21	20	0.000220562			21	20	-0.00360201
					21	21	0			21	21	0
					21	22	0.000780323			21	22	0.00145564
					21	23	0.000501865			21	23	0.000540243
					21	24	3.61113e-05			21	24	-0.00114349
					21	25	0.000380841			21	25	-0.00170779
					21	26	0.00277164			21	26	-0.00215865
					21	27	0.00231096			21	27	-0.00243271
					21	28	0.000175991			21	28	-0.0038818
					21	29	0.000403581			21	29	-0.00171143
					21	30	0.000131656			21	30	-0.000721675
					21	31	0.000142589			21	31	-0.00073319
					21	32	0.000485101			21	32	-0.00189078
					21	33	2.45172e-05			21	33	-0.00161008
					21	34	-5.42893e-05			21	34	0.000257157
					21	35	-0.000229723			21	35	8.32586e-05
					21	36	-0.000232749			21	36	7.30492e-05
					21	37	-5.13604e-05			21	37	0.00019546
					21	38	-9.69636e-05			21	38	0.000129248
					21	39	-8.66116e-05			21	39	0.000181131
					21	40	-8.87872e-05			21	40	0.000159563
					21	41	-9.29321e-05			21	41	0.000103585
					21	42	-2.50959e-05			21	42	8.72831e-05
					21	43	5.06857e-06			21	43	-3.87524e-05
					21	44	-1.57107e-05			21	44	-1.46116e-05
					21	45	-1.72338e-05			21	45	-8.79242e-06
					21	46	-1.95026e-05			21	46	-1.63814e-06
					21	47	-2.69619e-05			21	47	4.77425e-06
					21	48	-3.09963e-05			21	48	1.96391e-05
					21	49	-1.13636e-06			21	49	-4.61461e-06
					21	50	-6.58589e-07			21	50	-5.40225e-06
					21	51	9.08899e-05			21	51	-6.74287e-05
					21	52	5.63058e-05			21	52	-0.000116487
					21	53	0.00015582			21	53	-0.000124917
					21	54	0.00022358			21	54	-4.08815e-06
					21	55	8.45164e-06			21	55	-6.62052e-05
					21	56	-1.58488e-06			21	56	-4.12081e-05
					21	57	0.000441861			21	57	-0.000105942
					21	58	-5.18545e-05			21	58	-7.58803e-05
					21	59	6.84643e-05			21	59	-0.000157512
					21	60	3.77398e-06			21	60	-5.54838e-05
					21	61	5.39993e-06			21	61	-4.47639e-05
					21	62	9.38455e-05			21	62	-0.000148502
					21	63	-0.000200845			21	63	4.06076e-05
					21	64	-3.77546e-05			21	64	-0.000286197
					21	65	-4.20641e-05			21	65	7.08553e-06
					21	66	-3.67158e-05			21	66	4.08058e-06
					21	67	-3.41726e-05			21	67	8.1715e-06
					21	68	-3.18046e-05			21	68	2.75527e-05
					21	69	-3.32679e-05			21	69	2.7131e-05
					21	70	-2.83842e-05			21	70	7.69922e-06
					21	71	-5.46212e-06			21	71	1.72971e-06
					21	72	4.10414e-07			21	72	6.96771e-06
					21	73	0.000208338			21	73	-0.000856049
					21	74	0.000848413			21	74	-0.00136743
					21	75	0.00211908			21	75	-0.00194817
					21	76	0.001387			21	76	-0.00160752
					21	77	0.000551163			21	77	-0.000357072
					21	78	0.0001932			21	78	-0.000364958
					21	79	3.16303e-05			21	79	-0.000181113
					21	80	0.000681651			21	80	-0.000993405
					21	81	0.000252072			21	81	-0.0002379
					21	82	0.00145912			21	82	-0.000474691
					21	83	8.6729e-05			21	83	2.71189e-05
					21	84	-6.95181e-06			21	84	-5.69789e-06
					21	85	2.98794e-05			21	85	-1.56521e-05
					21	86	0.000860905			21	86	-0.00020566
					22	1	4.68722e-05			22	1	-0.000228173
					22	2	-1.6369e-05			22	2	0.00017135
					22	3	-5.41002e-05			22	3	0.000151916
					22	4	-4.9458e-05			22	4	0.000109154
					22	5	-8.67291e-06			22	5	-1.65308e-05
					22	6	5.16511e-05			22	6	-0.000270047
					22	7	-2.69256e-05			22	7	0.00011703
					22	8	-0.000107431			22	8	0.000121955
					22	9	-9.80376e-05			22	9	0.000133558
					22	10	-2.77509e-05			22	10	0.000107526
					22	11	-8.53846e-05			22	11	0.000221577
					22	12	-0.000148911			22	12	0.000133635
					22	13	-0.000140956			22	13	0.000148414
					22	14	-8.16029e-05			22	14	0.000249189
					22	15	-1.0624e-05			22	15	-4.11466e-06
					22	16	8.18878e-05			22	16	-0.00205253
					22	17	7.87537e-05			22	17	-0.0016384
					22	18	0.000599266			22	18	-0.00186691
					22	19	0.000492264			22	19	-0.0023786
					22	20	0.000503855			22	20	0.000507002
					22	21	0.000780323			22	21	0.00145564
					22	22	0			22	22	0
					22	23	0.000219045			22	23	-0.00176417
					22	24	3.2475e-05			22	24	-0.000870546
					22	25	0.000190667			22	25	-0.00310446
					22	26	0.00264978			22	26	-0.00187389
					22	27	0.00256626			22	27	-0.00123645
					22	28	0.000382846			22	28	0.000184851
					22	29	0.000484378			22	29	-0.00177392
					22	30	0.000144647			22	30	-0.000577253
					22	31	0.000135956			22	31	-0.00045178
					22	32	0.000422873			22	32	-0.000887569
					22	33	3.29694e-05			22	33	-0.000845769
					22	34	-5.38483e-05			22	34	0.000195874
					22	35	-0.000225322			22	35	6.48734e-05
					22	36	-0.000240961			22	36	5.52719e-05
					22	37	-5.27189e-05			22	37	0.000161542
					22	38	-9.3262e-05			22	38	0.000100552
					22	39	-8.45825e-05			22	39	0.000135385
					22	40	-9.19917e-05			22	40	0.000127733
					22	41	-9.80258e-05			22	41	7.30135e-05
					22	42	-2.54221e-05			22	42	6.94558e-05
					22	43	-5.37891e-06			22	43	-1.21666e-05
					22	44	-3.67879e-06			22	44	-1.7493e-05
					22	45	-1.58037e-05			22	45	-5.52548e-06
					22	46	-2.24251e-05			22	46	-1.08264e-06
					22	47	-2.88706e-05			22	47	8.37319e-06
					22	48	-2.94208e-05			22	48	1.22397e-05
					22	49	-1.34014e-06			22	49	-3.24721e-06
					22	50	-7.75031e-07			22	50	-4.13583e-06
					22	51	8.28394e-05			22	51	-8.30498e-05
					22	52	8.08617e-05			22	52	-4.30758e-05
					22	53	0.000248887			22	53	7.60419e-05
					22	54	0.000120857			22	54	-9.70173e-05
					22	55	7.26001e-06			22	55	-5.31523e-05
					22	56	-3.65333e-06			22	56	-3.27399e-05
					22	57	-4.16535e-05			22	57	-0.000205123
					22	58	0.000476495			22	58	3.28427e-05
					22	59	8.44792e-05			22	59	-0.000202211
					22	60	4.07556e-06			22	60	-4.76431e-05
					22	61	5.1892e-06			22	61	-3.09111e-05
					22	62	7.71329e-05			22	62	-6.24965e-05
					22	63	-0.000198368			22	63	4.60805e-05
					22	64	-3.31921e-05			22	64	-0.000204846
					22	65	-4.37849e-05			22	65	5.33593e-06
					22	66	-3.57031e-05			22	66	3.21591e-06
					22	67	-3.31035e-05			22	67	7.1101e-06
					22	68	-3.03623e-05			22	68	1.92169e-05
					22	69	-3.54431e-05			22	69	2.59761e-05
					22	70	-2.95566e-05			22	70	4.37292e-06
					22	71	-5.57364e-06			22	71	1.36844e-06
					22	72	3.37478e-07			22	72	5.62752e-06
					22	73	0.000212289			22	73	-0.00100649
					22	74	0.00116602			22	74	-0.00164584
					22	75	0.0023506			22	75	-0.00178672
					22	76	0.00132917			22	76	-0.00127011
					22	77	0.0005544			22	77	-0.000263212
					22	78	0.000157452			22	78	-0.000273095
					22	79	-1.04041e-05			22	79	-0.000234715
					22	80	0.000562536			22	80	-0.000557113
					22	81	0.000385916			22	81	-0.000352302
					22	82	0.00143543			22	82	-0.000361321
					22	83	8.67597e-05			22	83	2.90032e-05
					22	84	-3.16774e-05			22	84	1.55411e-05
					22	85	-0.000110341			22	85	-2.06344e-05
					22	86	0.00096802			22	86	-9.52312e-05
					23	1	5.61138e-05			23	1	-0.000194869
					23	2	-2.2947e-05			23	2	0.000824819
					23	3	-4.98098e-05			23	3	0.000387651
					23	4	-3.6913e-05			23	4	0.000201884
					23	5	1.9458e-06			23	5	-7.56735e-05
					23	6	7.41226e-05			23	6	-0.000247139
					23	7	-2.19373e-05			23	7	0.00030014
					23	8	-8.16202e-05			23	8	0.00024272
					23	9	-7.05062e-05			23	9	0.000231589
					23	10	-2.06736e-05			23	10	0.00018742
					23	11	-6.28044e-05			23	11	0.000442695
					23	12	-0.000102507			23	12	0.000226718
					23	13	-9.39722e-05			23	13	0.000219805
					23	14	-5.50328e-05			23	14	0.000362236
					23	15	-7.81689e-06			23	15	1.68636e-06
					23	16	4.09074e-05			23	16	-0.00212383
					23	17	7.4432e-05			23	17	-0.00034393
					23	18	0.000379976			23	18	0.00100548
					23	19	0.000257368			23	19	-0.000804493
					23	20	0.000326582			23	20	0.00324048
					23	21	0.000501865			23	21	0.000540243
					23	22	0.000219045			23	22	-0.00176417
					23	23	0			23	23	0
					23	24	1.74636e-05			23	24	-0.000804161
					23	25	0.000233885			23	25	-0.00478612
					23	26	0.00122043			23	26	-0.00141659
					23	27	0.000883013			23	27	-0.000886955
					23	28	0.00023746			23	28	-0.0017461
					23	29	0.000189409			23	29	-0.00105952
					23	30	5.35946e-05			23	30	-0.000371859
					23	31	4.68919e-05			23	31	-0.00030534
					23	32	0.000133294			23	32	-0.000580764
					23	33	0.000149432			23	33	-0.00156412
					23	34	-3.48775e-05			23	34	0.000270649
					23	35	-0.000153273			23	35	8.92198e-05
					23	36	-0.000166328			23	36	6.83609e-05
					23	37	-3.54299e-05			23	37	0.000236489
					23	38	-6.18989e-05			23	38	0.000144632
					23	39	-5.63927e-05			23	39	0.000163414
					23	40	-6.2184e-05			23	40	0.000134828
					23	41	-6.78588e-05			23	41	6.59527e-05
					23	42	-1.64294e-05			23	42	9.73539e-05
					23	43	-1.13437e-05			23	43	1.81153e-05
					23	44	-1.49594e-07			23	44	-3.5174e-05
					23	45	-1.17332e-05			23	45	-7.60096e-06
					23	46	-1.6353e-05			23	46	-2.1531e-06
					23	47	-2.15836e-05			23	47	2.12746e-05
					23	48	-1.92556e-05			23	48	1.46144e-05
					23	49	-8.98876e-07			23	49	-6.47863e-06
					23	50	-5.44819e-07			23	50	-6.93789e-06
					23	51	1.77543e-05			23	51	-0.000227448
					23	52	6.77892e-05			23	52	-1.24391e-05
					23	53	0.000117192			23	53	0.000177064
					23	54	1.90083e-05			23	54	7.39825e-05
					23	55	3.87098e-06			23	55	-7.98678e-05
					23	56	-7.53482e-06			23	56	-3.39533e-05
					23	57	0.000253192			23	57	-0.000236127
					23	58	0.000163904			23	58	-2.02509e-05
					23	59	4.08339e-05			23	59	-0.000122945
					23	60	1.99136e-06			23	60	-3.59269e-05
					23	61	2.15341e-06			23	61	-2.3754e-05
					23	62	2.70439e-05			23	62	-4.42588e-05
					23	63	4.36636e-05			23	63	-8.30958e-06
					23	64	1.75277e-05			23	64	-0.000116593
					23	65	-2.76326e-05			23	65	7.36572e-06
					23	66	-2.39147e-05			23	66	4.35454e-06
					23	67	-2.03386e-05			23	67	1.26166e-05
					23	68	-1.75539e-05			23	68	2.20512e-05
					23	69	-2.19223e-05			23	69	2.60322e-05
					23	70	-2.04623e-05			23	70	5.87875e-07
					23	71	-3.5993e-06			23	71	1.85481e-06
					23	72	4.30876e-08			23	72	8.14877e-06
					23	73	0.000263331			23	73	-0.00217914
					23	74	0.000788325			23	74	-0.00212621
					23	75	0.00116221			23	75	-0.00179272
					23	76	0.00086437			23	76	-0.00182819
					23	77	0.000573507			23	77	-0.00074969
					23	78	0.000243348			23	78	-0.000783429
					23	79	2.96377e-06			23	79	-0.000525039
					23	80	0.000297231			23	80	-0.000554131
					23	81	0.000240982			23	81	-0.000359901
					23	82	0.000470975			23	82	-0.000216073
					23	83	0.000104944			23	83	2.85515e-05
					23	84	-1.88559e-05			23	84	2.97098e-05
					23	85	-0.000100893			23	85	-4.21238e-05
					23	86	0.000470455			23	86	-7.70937e-05
					24	1	6.43088e-05			24	1	-7.98198e-05
					24	2	5.8109e-05			24	2	-0.000998237
					24	3	3.64877e-05			24	3	-6.20722e-05
					24	4	3.42121e-05			24	4	-8.50765e-06
					24	5	6.28171e-05			24	5	-0.000402958
					24	6	8.76588e-05			24	6	0.000207963
					24	7	-9.64212e-06			24	7	0.000217962
					24	8	-2.26271e-05			24	8	8.41039e-05
					24	9	-2.24187e-05			24	9	0.000111851
					24	10	-1.08994e-05			24	10	0.000282612
					24	11	-1.5965e-05			24	11	6.81387e-05
					24	12	-2.71138e-05			24	12	4.20657e-05
					24	13	-2.63321e-05			24	13	4.29116e-05
					24	14	-1.64648e-05			24	14	9.25257e-05
					24	15	-7.18006e-06			24	15	0.000135864
					24	16	-5.67134e-06			24	16	0.000842586
					24	17	2.21557e-06			24	17	0.000620382
					24	18	-7.13668e-05			24	18	-0.00122486
					24	19	-7.75643e-05			24	19	-0.00051503
					24	20	2.1725e-05			24	20	-0.00221467
[truncated: 5,398 more rows]

[truncated: 22 more sheets: Figure4, Figure5a, Figure5b, Figure S1a, Figure S1 b, Figure S2a, Figure S2b, Figure S2c, Figure S3a, Figure S3b, Figure S3c, Figure S4, Figure S5b, Figure S6a, Figure S6b, Figure S6c, Figure S6d, Figure S7b, Figure S8a, Figure S8b …]
